# Supplementary material for: Blood-based microRNA profiling in patients with cardiac amyloidosis
Source: PLoS One. 2018 Oct 17;13(10):e0204235. doi: 10.1371/journal.pone.0204235 (PMC6192556; doi:10.1371/journal.pone.0204235)
Supplement: S1 Array Supplement — (XLSX) [file pone.0204235.s001.xlsx]

## Sheet: original
DataAssist Software v3.01
Study: koop schulze
Description: global normalisation
Maximum allowable CT value: 35.0
Include max CT values in calculations: No
Exclude outliers among replicates: Yes
Adjust p-values using Benjamini-Hochberg False Discovery Rate: Yes
Normalization method: Global Normalization
Selected controls:
Reference sample: 1_1
File Name	Well	Assay	Type	Sample	Group	CT	Adjusted CT	Omit
P:\Anselm\array cards\txt_data\2015-06-18 1-4 Card B koop schulze.txt	10	hsa-miR-182#-000483	Target	1_4		undetermined	35	x (undetermined Ct)
P:\Anselm\array cards\txt_data\2015-06-18 1-2 Card B koop schulze.txt	268	hsa-miR-15a#-002419	Target	1_2		30.713	30.713
P:\Anselm\array cards\txt_data\2015-06-18 1-1 Card B koop schulze.txt	268	hsa-miR-15a#-002419	Target	1_1		32.989	32.989
P:\Anselm\array cards\txt_data\2015-06-18 1-1 Card B koop schulze.txt	113	hsa-miR-580-001621	Target	1_1		undetermined	35	x (undetermined Ct)
P:\Anselm\array cards\txt_data\2015-06-18 1-4 Card B koop schulze.txt	268	hsa-miR-15a#-002419	Target	1_4		undetermined	35	x (undetermined Ct)
P:\Anselm\array cards\txt_data\2015-06-18 1-2 Card B koop schulze.txt	113	hsa-miR-580-001621	Target	1_2		undetermined	35	x (undetermined Ct)
P:\Anselm\array cards\txt_data\2015-06-18 1-3 Card B koop schulze.txt	268	hsa-miR-15a#-002419	Target	1_3		33.318	33.318
P:\Anselm\array cards\txt_data\2015-06-18 1-3 Card B koop schulze.txt	113	hsa-miR-580-001621	Target	1_3		undetermined	35	x (undetermined Ct)
P:\Anselm\array cards\txt_data\2015-06-18 1-4 Card B koop schulze.txt	113	hsa-miR-580-001621	Target	1_4		undetermined	35	x (undetermined Ct)
P:\Anselm\array cards\txt_data\2015-06-19 2-4 Card B koop schulze.txt	333	hsa-miR-1285-002822	Target	2_4		undetermined	35	x (undetermined Ct)
P:\Anselm\array cards\txt_data\2015-06-18 2-1 Card B koop schulze.txt	137	hsa-miR-185#-002104	Target	2_1		undetermined	35	x (undetermined Ct)
P:\Anselm\array cards\txt_data\2015-06-12 2-1 Card A koop schulze.txt	230	hsa-miR-487a-001279	Target	2_1		32.572	32.572
P:\Anselm\array cards\txt_data\2015-06-12 2-2 Card A koop schulze.txt	230	hsa-miR-487a-001279	Target	2_2		31.209	31.209
P:\Anselm\array cards\txt_data\2015-06-12 2-3 Card A koop schulze.txt	230	hsa-miR-487a-001279	Target	2_3		28.26	28.26
P:\Anselm\array cards\txt_data\2015-06-18 2-4 Card A koop schulze.txt	230	hsa-miR-487a-001279	Target	2_4		undetermined	35	x (undetermined Ct)
P:\Anselm\array cards\txt_data\2015-06-19 2-4 Card B koop schulze.txt	137	hsa-miR-185#-002104	Target	2_4		undetermined	35	x (undetermined Ct)
P:\Anselm\array cards\txt_data\2015-06-19 2-3 Card B koop schulze.txt	137	hsa-miR-185#-002104	Target	2_3		undetermined	35	x (undetermined Ct)
P:\Anselm\array cards\txt_data\2015-06-18 2-2 Card B koop schulze.txt	137	hsa-miR-185#-002104	Target	2_2		undetermined	35	x (undetermined Ct)
P:\Anselm\array cards\txt_data\2015-06-12 2-3 Card A koop schulze.txt	355	hsa-miR-889-002202	Target	2_3		undetermined	35	x (undetermined Ct)
P:\Anselm\array cards\txt_data\2015-06-18 2-4 Card A koop schulze.txt	355	hsa-miR-889-002202	Target	2_4		undetermined	35	x (undetermined Ct)
P:\Anselm\array cards\txt_data\2015-06-12 2-1 Card A koop schulze.txt	355	hsa-miR-889-002202	Target	2_1		33.892	33.892
P:\Anselm\array cards\txt_data\2015-06-12 2-2 Card A koop schulze.txt	355	hsa-miR-889-002202	Target	2_2		33.033	33.033
P:\Anselm\array cards\txt_data\2015-06-18 1-4 Card A koop schulze.txt	69	hsa-miR-127-5p-002229	Target	1_4		22.81	22.81
P:\Anselm\array cards\txt_data\2015-06-11 1-3 Card A koop schulze.txt	69	hsa-miR-127-5p-002229	Target	1_3		undetermined	35	x (undetermined Ct)
P:\Anselm\array cards\txt_data\2015-06-11 1-2 Card A koop schulze.txt	69	hsa-miR-127-5p-002229	Target	1_2		undetermined	35	x (undetermined Ct)
P:\Anselm\array cards\txt_data\2015-06-18 2-1 Card B koop schulze.txt	333	hsa-miR-1285-002822	Target	2_1		31.648	31.648
P:\Anselm\array cards\txt_data\2015-06-18 2-4 Card A koop schulze.txt	156	hsa-miR-302b-000531	Target	2_4		undetermined	35	x (undetermined Ct)
P:\Anselm\array cards\txt_data\2015-06-19 2-3 Card B koop schulze.txt	333	hsa-miR-1285-002822	Target	2_3		28.127	28.127
P:\Anselm\array cards\txt_data\2015-06-12 2-3 Card A koop schulze.txt	156	hsa-miR-302b-000531	Target	2_3		30.985	30.985
P:\Anselm\array cards\txt_data\2015-06-18 2-2 Card B koop schulze.txt	333	hsa-miR-1285-002822	Target	2_2		29.511	29.511
P:\Anselm\array cards\txt_data\2015-06-12 2-2 Card A koop schulze.txt	156	hsa-miR-302b-000531	Target	2_2		31.143	31.143
P:\Anselm\array cards\txt_data\2015-06-11 1-1 Card A koop schulze.txt	165	hsa-miR-330-000544	Target	1_1		32.285	32.285
P:\Anselm\array cards\txt_data\2015-06-12 2-1 Card A koop schulze.txt	156	hsa-miR-302b-000531	Target	2_1		undetermined	35	x (undetermined Ct)
P:\Anselm\array cards\txt_data\2015-06-18 1-4 Card A koop schulze.txt	165	hsa-miR-330-000544	Target	1_4		31.596	31.596
P:\Anselm\array cards\txt_data\2015-06-11 1-1 Card A koop schulze.txt	69	hsa-miR-127-5p-002229	Target	1_1		16.662	16.662
P:\Anselm\array cards\txt_data\2015-06-11 1-3 Card A koop schulze.txt	165	hsa-miR-330-000544	Target	1_3		32.393	32.393
P:\Anselm\array cards\txt_data\2015-06-11 1-2 Card A koop schulze.txt	165	hsa-miR-330-000544	Target	1_2		29.386	29.386
P:\Anselm\array cards\txt_data\2015-06-18 1-3 Card B koop schulze.txt	208	hsa-miR-875-5p-002203	Target	1_3		34.038	34.038
P:\Anselm\array cards\txt_data\2015-06-18 1-2 Card B koop schulze.txt	208	hsa-miR-875-5p-002203	Target	1_2		32.86	32.86
P:\Anselm\array cards\txt_data\2015-06-18 1-4 Card B koop schulze.txt	208	hsa-miR-875-5p-002203	Target	1_4		undetermined	35	x (undetermined Ct)
P:\Anselm\array cards\txt_data\2015-06-18 1-1 Card B koop schulze.txt	208	hsa-miR-875-5p-002203	Target	1_1		34.253	34.253
P:\Anselm\array cards\txt_data\2015-06-11 1-1 Card A koop schulze.txt	264	hsa-miR-517c-001153	Target	1_1		28.453	28.453
P:\Anselm\array cards\txt_data\2015-06-11 1-2 Card A koop schulze.txt	264	hsa-miR-517c-001153	Target	1_2		28.426	28.426
P:\Anselm\array cards\txt_data\2015-06-18 1-4 Card A koop schulze.txt	368	hsa-miR-220c-002211	Target	1_4		undetermined	35	x (undetermined Ct)
P:\Anselm\array cards\txt_data\2015-06-18 1-4 Card A koop schulze.txt	46	hsa-miR-34c-000428	Target	1_4		undetermined	35	x (undetermined Ct)
P:\Anselm\array cards\txt_data\2015-06-12 2-3 Card A koop schulze.txt	96	hsa-miR-147b-002262	Target	2_3		33.653	33.653
P:\Anselm\array cards\txt_data\2015-06-11 1-3 Card A koop schulze.txt	46	hsa-miR-34c-000428	Target	1_3		undetermined	35	x (undetermined Ct)
P:\Anselm\array cards\txt_data\2015-06-12 2-2 Card A koop schulze.txt	96	hsa-miR-147b-002262	Target	2_2		undetermined	35	x (undetermined Ct)
P:\Anselm\array cards\txt_data\2015-06-11 1-2 Card A koop schulze.txt	46	hsa-miR-34c-000428	Target	1_2		undetermined	35	x (undetermined Ct)
P:\Anselm\array cards\txt_data\2015-06-11 1-2 Card A koop schulze.txt	368	hsa-miR-220c-002211	Target	1_2		undetermined	35	x (undetermined Ct)
P:\Anselm\array cards\txt_data\2015-06-11 1-3 Card A koop schulze.txt	368	hsa-miR-220c-002211	Target	1_3		undetermined	35	x (undetermined Ct)
P:\Anselm\array cards\txt_data\2015-06-11 1-1 Card A koop schulze.txt	46	hsa-miR-34c-000428	Target	1_1		14.808	14.808
P:\Anselm\array cards\txt_data\2015-06-18 2-4 Card A koop schulze.txt	96	hsa-miR-147b-002262	Target	2_4		undetermined	35	x (undetermined Ct)
P:\Anselm\array cards\txt_data\2015-06-18 1-4 Card A koop schulze.txt	264	hsa-miR-517c-001153	Target	1_4		29.264	29.264
P:\Anselm\array cards\txt_data\2015-06-11 1-3 Card A koop schulze.txt	264	hsa-miR-517c-001153	Target	1_3		30.017	30.017
P:\Anselm\array cards\txt_data\2015-06-11 1-1 Card A koop schulze.txt	368	hsa-miR-220c-002211	Target	1_1		undetermined	35	x (undetermined Ct)
P:\Anselm\array cards\txt_data\2015-06-12 2-1 Card A koop schulze.txt	96	hsa-miR-147b-002262	Target	2_1		undetermined	35	x (undetermined Ct)
P:\Anselm\array cards\txt_data\2015-06-18 1-4 Card A koop schulze.txt	259	hsa-miR-515-3p-002369	Target	1_4		undetermined	35	x (undetermined Ct)
P:\Anselm\array cards\txt_data\2015-06-11 1-1 Card A koop schulze.txt	259	hsa-miR-515-3p-002369	Target	1_1		undetermined	35	x (undetermined Ct)
P:\Anselm\array cards\txt_data\2015-06-11 1-2 Card A koop schulze.txt	259	hsa-miR-515-3p-002369	Target	1_2		undetermined	35	x (undetermined Ct)
P:\Anselm\array cards\txt_data\2015-06-11 1-3 Card A koop schulze.txt	259	hsa-miR-515-3p-002369	Target	1_3		undetermined	35	x (undetermined Ct)
P:\Anselm\array cards\txt_data\2015-06-18 1-1 Card B koop schulze.txt	10	hsa-miR-182#-000483	Target	1_1		undetermined	35	x (undetermined Ct)
P:\Anselm\array cards\txt_data\2015-06-18 1-3 Card B koop schulze.txt	10	hsa-miR-182#-000483	Target	1_3		undetermined	35	x (undetermined Ct)
P:\Anselm\array cards\txt_data\2015-06-18 1-2 Card B koop schulze.txt	10	hsa-miR-182#-000483	Target	1_2		undetermined	35	x (undetermined Ct)
P:\Anselm\array cards\txt_data\2015-06-18 1-4 Card A koop schulze.txt	111	hsa-miR-186-002285	Target	1_4		26.65	26.65
P:\Anselm\array cards\txt_data\2015-06-11 1-3 Card A koop schulze.txt	111	hsa-miR-186-002285	Target	1_3		31.679	31.679
P:\Anselm\array cards\txt_data\2015-06-11 1-2 Card A koop schulze.txt	111	hsa-miR-186-002285	Target	1_2		28.317	28.317
P:\Anselm\array cards\txt_data\2015-06-11 1-1 Card A koop schulze.txt	111	hsa-miR-186-002285	Target	1_1		29.784	29.784
P:\Anselm\array cards\txt_data\2015-06-11 1-3 Card A koop schulze.txt	21	hsa-miR-20a-000580	Target	1_3		21.464	21.464
P:\Anselm\array cards\txt_data\2015-06-11 1-1 Card A koop schulze.txt	199	hsa-miR-380-3p-000569	Target	1_1		undetermined	35	x (undetermined Ct)
P:\Anselm\array cards\txt_data\2015-06-18 1-4 Card A koop schulze.txt	21	hsa-miR-20a-000580	Target	1_4		23.307	23.307
P:\Anselm\array cards\txt_data\2015-06-11 1-3 Card A koop schulze.txt	199	hsa-miR-380-3p-000569	Target	1_3		undetermined	35	x (undetermined Ct)
P:\Anselm\array cards\txt_data\2015-06-11 1-2 Card A koop schulze.txt	199	hsa-miR-380-3p-000569	Target	1_2		undetermined	35	x (undetermined Ct)
P:\Anselm\array cards\txt_data\2015-06-18 1-4 Card A koop schulze.txt	199	hsa-miR-380-3p-000569	Target	1_4		undetermined	35	x (undetermined Ct)
P:\Anselm\array cards\txt_data\2015-06-12 2-1 Card A koop schulze.txt	99	hsa-miR-149-002255	Target	2_1		undetermined	35	x (undetermined Ct)
P:\Anselm\array cards\txt_data\2015-06-11 1-2 Card A koop schulze.txt	21	hsa-miR-20a-000580	Target	1_2		21.101	21.101
P:\Anselm\array cards\txt_data\2015-06-11 1-1 Card A koop schulze.txt	21	hsa-miR-20a-000580	Target	1_1		6.156	6.156
P:\Anselm\array cards\txt_data\2015-06-18 1-3 Card B koop schulze.txt	122	hsa-miR-767-5p-001993	Target	1_3		undetermined	35	x (undetermined Ct)
P:\Anselm\array cards\txt_data\2015-06-18 1-4 Card B koop schulze.txt	122	hsa-miR-767-5p-001993	Target	1_4		undetermined	35	x (undetermined Ct)
P:\Anselm\array cards\txt_data\2015-06-18 1-1 Card B koop schulze.txt	122	hsa-miR-767-5p-001993	Target	1_1		undetermined	35	x (undetermined Ct)
P:\Anselm\array cards\txt_data\2015-06-18 1-2 Card B koop schulze.txt	122	hsa-miR-767-5p-001993	Target	1_2		undetermined	35	x (undetermined Ct)
P:\Anselm\array cards\txt_data\2015-06-11 1-1 Card A koop schulze.txt	25	hsa-miR-23a-000399	Target	1_1		23.289	23.289
P:\Anselm\array cards\txt_data\2015-06-11 1-2 Card A koop schulze.txt	25	hsa-miR-23a-000399	Target	1_2		22.772	22.772
P:\Anselm\array cards\txt_data\2015-06-18 2-4 Card A koop schulze.txt	17	hsa-miR-18a-002422	Target	2_4		undetermined	35	x (undetermined Ct)
P:\Anselm\array cards\txt_data\2015-06-11 1-3 Card A koop schulze.txt	25	hsa-miR-23a-000399	Target	1_3		23.29	23.29
P:\Anselm\array cards\txt_data\2015-06-12 2-2 Card A koop schulze.txt	17	hsa-miR-18a-002422	Target	2_2		29.297	29.297
P:\Anselm\array cards\txt_data\2015-06-12 2-3 Card A koop schulze.txt	17	hsa-miR-18a-002422	Target	2_3		31.386	31.386
P:\Anselm\array cards\txt_data\2015-06-12 2-1 Card A koop schulze.txt	17	hsa-miR-18a-002422	Target	2_1		29.59	29.59
P:\Anselm\array cards\txt_data\2015-06-18 1-2 Card B koop schulze.txt	285	hsa-miR-29a#-002447	Target	1_2		30.753	30.753
P:\Anselm\array cards\txt_data\2015-06-18 1-1 Card B koop schulze.txt	285	hsa-miR-29a#-002447	Target	1_1		undetermined	35	x (undetermined Ct)
P:\Anselm\array cards\txt_data\2015-06-18 1-4 Card B koop schulze.txt	285	hsa-miR-29a#-002447	Target	1_4		undetermined	35	x (undetermined Ct)
P:\Anselm\array cards\txt_data\2015-06-18 1-3 Card B koop schulze.txt	285	hsa-miR-29a#-002447	Target	1_3		undetermined	35	x (undetermined Ct)
P:\Anselm\array cards\txt_data\2015-06-18 1-4 Card A koop schulze.txt	25	hsa-miR-23a-000399	Target	1_4		23.929	23.929
P:\Anselm\array cards\txt_data\2015-06-18 1-3 Card B koop schulze.txt	131	hsa-miR-218-1#-002094	Target	1_3		undetermined	35	x (undetermined Ct)
P:\Anselm\array cards\txt_data\2015-06-18 1-2 Card B koop schulze.txt	131	hsa-miR-218-1#-002094	Target	1_2		undetermined	35	x (undetermined Ct)
P:\Anselm\array cards\txt_data\2015-06-18 1-1 Card B koop schulze.txt	131	hsa-miR-218-1#-002094	Target	1_1		undetermined	35	x (undetermined Ct)
P:\Anselm\array cards\txt_data\2015-06-18 1-4 Card B koop schulze.txt	131	hsa-miR-218-1#-002094	Target	1_4		undetermined	35	x (undetermined Ct)
P:\Anselm\array cards\txt_data\2015-06-18 2-2 Card B koop schulze.txt	272	hsa-miR-19a#-002424	Target	2_2		undetermined	35	x (undetermined Ct)
P:\Anselm\array cards\txt_data\2015-06-19 2-3 Card B koop schulze.txt	272	hsa-miR-19a#-002424	Target	2_3		undetermined	35	x (undetermined Ct)
P:\Anselm\array cards\txt_data\2015-06-12 2-1 Card A koop schulze.txt	55	hsa-miR-101-002253	Target	2_1		29.882	29.882
P:\Anselm\array cards\txt_data\2015-06-19 2-4 Card B koop schulze.txt	272	hsa-miR-19a#-002424	Target	2_4		undetermined	35	x (undetermined Ct)
P:\Anselm\array cards\txt_data\2015-06-12 2-2 Card A koop schulze.txt	55	hsa-miR-101-002253	Target	2_2		29.262	29.262
P:\Anselm\array cards\txt_data\2015-06-12 2-3 Card A koop schulze.txt	55	hsa-miR-101-002253	Target	2_3		30.77	30.77
P:\Anselm\array cards\txt_data\2015-06-18 2-1 Card B koop schulze.txt	272	hsa-miR-19a#-002424	Target	2_1		undetermined	35	x (undetermined Ct)
P:\Anselm\array cards\txt_data\2015-06-11 1-1 Card A koop schulze.txt	198	mmu-miR-379-001138	Target	1_1		32.154	32.154
P:\Anselm\array cards\txt_data\2015-06-18 1-4 Card B koop schulze.txt	17	hsa-miR-378-000567	Target	1_4		undetermined	35	x (undetermined Ct)
P:\Anselm\array cards\txt_data\2015-06-18 1-3 Card B koop schulze.txt	17	hsa-miR-378-000567	Target	1_3		33.122	33.122
P:\Anselm\array cards\txt_data\2015-06-18 1-4 Card B koop schulze.txt	66	hsa-miR-596-001550	Target	1_4		31.596	31.596
P:\Anselm\array cards\txt_data\2015-06-18 1-2 Card B koop schulze.txt	66	hsa-miR-596-001550	Target	1_2		undetermined	35	x (undetermined Ct)
P:\Anselm\array cards\txt_data\2015-06-18 1-2 Card B koop schulze.txt	17	hsa-miR-378-000567	Target	1_2		32.292	32.292
P:\Anselm\array cards\txt_data\2015-06-18 1-3 Card B koop schulze.txt	66	hsa-miR-596-001550	Target	1_3		undetermined	35	x (undetermined Ct)
P:\Anselm\array cards\txt_data\2015-06-18 1-1 Card B koop schulze.txt	17	hsa-miR-378-000567	Target	1_1		34.156	34.156
P:\Anselm\array cards\txt_data\2015-06-18 1-1 Card B koop schulze.txt	66	hsa-miR-596-001550	Target	1_1		undetermined	35	x (undetermined Ct)
P:\Anselm\array cards\txt_data\2015-06-18 1-4 Card A koop schulze.txt	198	mmu-miR-379-001138	Target	1_4		undetermined	35	x (undetermined Ct)
P:\Anselm\array cards\txt_data\2015-06-11 1-3 Card A koop schulze.txt	198	mmu-miR-379-001138	Target	1_3		34.7	34.7
P:\Anselm\array cards\txt_data\2015-06-11 1-2 Card A koop schulze.txt	198	mmu-miR-379-001138	Target	1_2		33.018	33.018
P:\Anselm\array cards\txt_data\2015-06-11 1-1 Card A koop schulze.txt	43	hsa-miR-32-002109	Target	1_1		34.0	34
P:\Anselm\array cards\txt_data\2015-06-11 1-3 Card A koop schulze.txt	43	hsa-miR-32-002109	Target	1_3		undetermined	35	x (undetermined Ct)
P:\Anselm\array cards\txt_data\2015-06-12 2-3 Card A koop schulze.txt	224	hsa-miR-483-5p-002338	Target	2_3		25.298	25.298
P:\Anselm\array cards\txt_data\2015-06-11 1-2 Card A koop schulze.txt	43	hsa-miR-32-002109	Target	1_2		32.828	32.828
P:\Anselm\array cards\txt_data\2015-06-18 2-4 Card A koop schulze.txt	224	hsa-miR-483-5p-002338	Target	2_4		28.524	28.524
P:\Anselm\array cards\txt_data\2015-06-12 2-1 Card A koop schulze.txt	224	hsa-miR-483-5p-002338	Target	2_1		25.934	25.934
P:\Anselm\array cards\txt_data\2015-06-18 1-4 Card A koop schulze.txt	43	hsa-miR-32-002109	Target	1_4		33.182	33.182
P:\Anselm\array cards\txt_data\2015-06-12 2-2 Card A koop schulze.txt	224	hsa-miR-483-5p-002338	Target	2_2		25.164	25.164
P:\Anselm\array cards\txt_data\2015-06-12 2-3 Card A koop schulze.txt	99	hsa-miR-149-002255	Target	2_3		31.976	31.976
P:\Anselm\array cards\txt_data\2015-06-12 2-2 Card A koop schulze.txt	99	hsa-miR-149-002255	Target	2_2		31.801	31.801
P:\Anselm\array cards\txt_data\2015-06-18 2-4 Card A koop schulze.txt	99	hsa-miR-149-002255	Target	2_4		undetermined	35	x (undetermined Ct)
P:\Anselm\array cards\txt_data\2015-06-18 1-1 Card B koop schulze.txt	173	hsa-miR-144#-002148	Target	1_1		35.18	35	x (undetermined Ct)
P:\Anselm\array cards\txt_data\2015-06-18 1-2 Card B koop schulze.txt	173	hsa-miR-144#-002148	Target	1_2		33.974	33.974
P:\Anselm\array cards\txt_data\2015-06-18 1-3 Card B koop schulze.txt	173	hsa-miR-144#-002148	Target	1_3		35.027	35	x (undetermined Ct)
P:\Anselm\array cards\txt_data\2015-06-18 1-4 Card B koop schulze.txt	173	hsa-miR-144#-002148	Target	1_4		35.046	35	x (undetermined Ct)
P:\Anselm\array cards\txt_data\2015-06-18 2-2 Card B koop schulze.txt	133	hsa-miR-222#-002097	Target	2_2		35.536	35	x (undetermined Ct)
P:\Anselm\array cards\txt_data\2015-06-18 2-1 Card B koop schulze.txt	133	hsa-miR-222#-002097	Target	2_1		undetermined	35	x (undetermined Ct)
P:\Anselm\array cards\txt_data\2015-06-19 2-4 Card B koop schulze.txt	133	hsa-miR-222#-002097	Target	2_4		undetermined	35	x (undetermined Ct)
P:\Anselm\array cards\txt_data\2015-06-11 1-3 Card A koop schulze.txt	245	hsa-miR-501-001047	Target	1_3		32.051	32.051
P:\Anselm\array cards\txt_data\2015-06-19 2-3 Card B koop schulze.txt	133	hsa-miR-222#-002097	Target	2_3		undetermined	35	x (undetermined Ct)
P:\Anselm\array cards\txt_data\2015-06-18 1-4 Card A koop schulze.txt	245	hsa-miR-501-001047	Target	1_4		30.433	30.433
P:\Anselm\array cards\txt_data\2015-06-11 1-1 Card A koop schulze.txt	245	hsa-miR-501-001047	Target	1_1		30.402	30.402
P:\Anselm\array cards\txt_data\2015-06-11 1-2 Card A koop schulze.txt	245	hsa-miR-501-001047	Target	1_2		28.91	28.91
P:\Anselm\array cards\txt_data\2015-06-18 1-4 Card A koop schulze.txt	370	hsa-miR-325-000540	Target	1_4		undetermined	35	x (undetermined Ct)
P:\Anselm\array cards\txt_data\2015-06-18 1-4 Card A koop schulze.txt	309	hsa-miR-576-3p-002351	Target	1_4		undetermined	35	x (undetermined Ct)
P:\Anselm\array cards\txt_data\2015-06-11 1-2 Card A koop schulze.txt	265	hsa-miR-518a-3p-002397	Target	1_2		37.395	35	x (undetermined Ct)
P:\Anselm\array cards\txt_data\2015-06-11 1-1 Card A koop schulze.txt	265	hsa-miR-518a-3p-002397	Target	1_1		undetermined	35	x (undetermined Ct)
P:\Anselm\array cards\txt_data\2015-06-18 1-4 Card B koop schulze.txt	21	hsa-miR-432-001026	Target	1_4		28.03	28.03
P:\Anselm\array cards\txt_data\2015-06-18 1-3 Card B koop schulze.txt	21	hsa-miR-432-001026	Target	1_3		27.827	27.827
P:\Anselm\array cards\txt_data\2015-06-18 1-2 Card B koop schulze.txt	21	hsa-miR-432-001026	Target	1_2		27.986	27.986
P:\Anselm\array cards\txt_data\2015-06-18 1-1 Card B koop schulze.txt	21	hsa-miR-432-001026	Target	1_1		29.686	29.686
P:\Anselm\array cards\txt_data\2015-06-12 2-2 Card A koop schulze.txt	119	hsa-miR-193b-002367	Target	2_2		26.047	26.047
P:\Anselm\array cards\txt_data\2015-06-12 2-1 Card A koop schulze.txt	119	hsa-miR-193b-002367	Target	2_1		26.24	26.24
P:\Anselm\array cards\txt_data\2015-06-18 1-3 Card B koop schulze.txt	344	hsa-miR-1276-002843	Target	1_3		32.902	32.902
P:\Anselm\array cards\txt_data\2015-06-18 2-4 Card A koop schulze.txt	119	hsa-miR-193b-002367	Target	2_4		34.04	34.04
P:\Anselm\array cards\txt_data\2015-06-18 1-2 Card B koop schulze.txt	344	hsa-miR-1276-002843	Target	1_2		35.106	35	x (undetermined Ct)
P:\Anselm\array cards\txt_data\2015-06-12 2-3 Card A koop schulze.txt	119	hsa-miR-193b-002367	Target	2_3		27.363	27.363
P:\Anselm\array cards\txt_data\2015-06-18 1-4 Card B koop schulze.txt	344	hsa-miR-1276-002843	Target	1_4		undetermined	35	x (undetermined Ct)
P:\Anselm\array cards\txt_data\2015-06-18 1-2 Card B koop schulze.txt	46	hsa-miR-554-001522	Target	1_2		undetermined	35	x (undetermined Ct)
P:\Anselm\array cards\txt_data\2015-06-18 1-1 Card B koop schulze.txt	46	hsa-miR-554-001522	Target	1_1		undetermined	35	x (undetermined Ct)
P:\Anselm\array cards\txt_data\2015-06-18 1-4 Card B koop schulze.txt	46	hsa-miR-554-001522	Target	1_4		undetermined	35	x (undetermined Ct)
P:\Anselm\array cards\txt_data\2015-06-11 1-3 Card A koop schulze.txt	265	hsa-miR-518a-3p-002397	Target	1_3		39.014	35	x (undetermined Ct)
P:\Anselm\array cards\txt_data\2015-06-18 1-3 Card B koop schulze.txt	46	hsa-miR-554-001522	Target	1_3		undetermined	35	x (undetermined Ct)
P:\Anselm\array cards\txt_data\2015-06-18 1-4 Card A koop schulze.txt	265	hsa-miR-518a-3p-002397	Target	1_4		undetermined	35	x (undetermined Ct)
P:\Anselm\array cards\txt_data\2015-06-18 1-1 Card B koop schulze.txt	7	hsa-miR-34b-000427	Target	1_1		undetermined	35	x (undetermined Ct)
P:\Anselm\array cards\txt_data\2015-06-18 1-2 Card B koop schulze.txt	7	hsa-miR-34b-000427	Target	1_2		undetermined	35	x (undetermined Ct)
P:\Anselm\array cards\txt_data\2015-06-18 1-4 Card B koop schulze.txt	172	hsa-miR-143#-002146	Target	1_4		undetermined	35	x (undetermined Ct)
P:\Anselm\array cards\txt_data\2015-06-18 1-3 Card B koop schulze.txt	7	hsa-miR-34b-000427	Target	1_3		undetermined	35	x (undetermined Ct)
P:\Anselm\array cards\txt_data\2015-06-18 1-4 Card B koop schulze.txt	7	hsa-miR-34b-000427	Target	1_4		undetermined	35	x (undetermined Ct)
P:\Anselm\array cards\txt_data\2015-06-18 1-3 Card B koop schulze.txt	172	hsa-miR-143#-002146	Target	1_3		undetermined	35	x (undetermined Ct)
P:\Anselm\array cards\txt_data\2015-06-18 1-2 Card B koop schulze.txt	172	hsa-miR-143#-002146	Target	1_2		undetermined	35	x (undetermined Ct)
P:\Anselm\array cards\txt_data\2015-06-18 2-4 Card A koop schulze.txt	55	hsa-miR-101-002253	Target	2_4		undetermined	35	x (undetermined Ct)
P:\Anselm\array cards\txt_data\2015-06-18 1-1 Card B koop schulze.txt	344	hsa-miR-1276-002843	Target	1_1		undetermined	35	x (undetermined Ct)
P:\Anselm\array cards\txt_data\2015-06-18 1-1 Card B koop schulze.txt	172	hsa-miR-143#-002146	Target	1_1		undetermined	35	x (undetermined Ct)
P:\Anselm\array cards\txt_data\2015-06-19 2-4 Card B koop schulze.txt	240	hsa-miR-452#-002330	Target	2_4		undetermined	35	x (undetermined Ct)
P:\Anselm\array cards\txt_data\2015-06-19 2-3 Card B koop schulze.txt	240	hsa-miR-452#-002330	Target	2_3		undetermined	35	x (undetermined Ct)
P:\Anselm\array cards\txt_data\2015-06-18 2-2 Card B koop schulze.txt	240	hsa-miR-452#-002330	Target	2_2		undetermined	35	x (undetermined Ct)
P:\Anselm\array cards\txt_data\2015-06-18 2-1 Card B koop schulze.txt	240	hsa-miR-452#-002330	Target	2_1		undetermined	35	x (undetermined Ct)
P:\Anselm\array cards\txt_data\2015-06-18 2-1 Card B koop schulze.txt	94	hsa-miR-616-001589	Target	2_1		undetermined	35	x (undetermined Ct)
P:\Anselm\array cards\txt_data\2015-06-18 2-4 Card A koop schulze.txt	297	hsa-miR-548b-001541	Target	2_4		undetermined	35	x (undetermined Ct)
P:\Anselm\array cards\txt_data\2015-06-18 1-1 Card B koop schulze.txt	191	hsa-miR-15b#-002173	Target	1_1		34.028	34.028
P:\Anselm\array cards\txt_data\2015-06-18 1-2 Card B koop schulze.txt	191	hsa-miR-15b#-002173	Target	1_2		32.997	32.997
P:\Anselm\array cards\txt_data\2015-06-18 1-4 Card B koop schulze.txt	28	hsa-miR-516-3p-001149	Target	1_4		undetermined	35	x (undetermined Ct)
P:\Anselm\array cards\txt_data\2015-06-18 1-2 Card B koop schulze.txt	28	hsa-miR-516-3p-001149	Target	1_2		undetermined	35	x (undetermined Ct)
P:\Anselm\array cards\txt_data\2015-06-18 1-3 Card B koop schulze.txt	28	hsa-miR-516-3p-001149	Target	1_3		undetermined	35	x (undetermined Ct)
P:\Anselm\array cards\txt_data\2015-06-18 1-1 Card B koop schulze.txt	233	hsa-miR-20b#-002311	Target	1_1		undetermined	35	x (undetermined Ct)
P:\Anselm\array cards\txt_data\2015-06-18 1-2 Card B koop schulze.txt	233	hsa-miR-20b#-002311	Target	1_2		undetermined	35	x (undetermined Ct)
P:\Anselm\array cards\txt_data\2015-06-18 1-4 Card A koop schulze.txt	206	hsa-miR-422a-002297	Target	1_4		30.143	30.143
P:\Anselm\array cards\txt_data\2015-06-11 1-3 Card A koop schulze.txt	206	hsa-miR-422a-002297	Target	1_3		22.607	22.607
P:\Anselm\array cards\txt_data\2015-06-11 1-2 Card A koop schulze.txt	206	hsa-miR-422a-002297	Target	1_2		22.98	22.98
P:\Anselm\array cards\txt_data\2015-06-18 1-1 Card B koop schulze.txt	28	hsa-miR-516-3p-001149	Target	1_1		undetermined	35	x (undetermined Ct)
P:\Anselm\array cards\txt_data\2015-06-11 1-1 Card A koop schulze.txt	206	hsa-miR-422a-002297	Target	1_1		23.89	23.89
P:\Anselm\array cards\txt_data\2015-06-18 1-3 Card B koop schulze.txt	233	hsa-miR-20b#-002311	Target	1_3		undetermined	35	x (undetermined Ct)
P:\Anselm\array cards\txt_data\2015-06-18 2-4 Card A koop schulze.txt	73	hsa-miR-130a-000454	Target	2_4		32.411	32.411
P:\Anselm\array cards\txt_data\2015-06-18 1-4 Card B koop schulze.txt	233	hsa-miR-20b#-002311	Target	1_4		undetermined	35	x (undetermined Ct)
P:\Anselm\array cards\txt_data\2015-06-12 2-2 Card A koop schulze.txt	73	hsa-miR-130a-000454	Target	2_2		21.321	21.321
P:\Anselm\array cards\txt_data\2015-06-19 2-4 Card B koop schulze.txt	147	hsa-let-7g#-002118	Target	2_4		undetermined	35	x (undetermined Ct)
P:\Anselm\array cards\txt_data\2015-06-12 2-3 Card A koop schulze.txt	73	hsa-miR-130a-000454	Target	2_3		22.472	22.472
P:\Anselm\array cards\txt_data\2015-06-19 2-3 Card B koop schulze.txt	147	hsa-let-7g#-002118	Target	2_3		undetermined	35	x (undetermined Ct)
P:\Anselm\array cards\txt_data\2015-06-18 2-2 Card B koop schulze.txt	147	hsa-let-7g#-002118	Target	2_2		35.24	35	x (undetermined Ct)
P:\Anselm\array cards\txt_data\2015-06-12 2-1 Card A koop schulze.txt	73	hsa-miR-130a-000454	Target	2_1		21.424	21.424
P:\Anselm\array cards\txt_data\2015-06-18 2-1 Card B koop schulze.txt	147	hsa-let-7g#-002118	Target	2_1		undetermined	35	x (undetermined Ct)
P:\Anselm\array cards\txt_data\2015-06-18 1-4 Card B koop schulze.txt	191	hsa-miR-15b#-002173	Target	1_4		30.821	30.821
P:\Anselm\array cards\txt_data\2015-06-12 2-1 Card A koop schulze.txt	297	hsa-miR-548b-001541	Target	2_1		undetermined	35	x (undetermined Ct)
P:\Anselm\array cards\txt_data\2015-06-18 1-3 Card B koop schulze.txt	191	hsa-miR-15b#-002173	Target	1_3		35.077	35	x (undetermined Ct)
P:\Anselm\array cards\txt_data\2015-06-12 2-3 Card A koop schulze.txt	297	hsa-miR-548b-001541	Target	2_3		undetermined	35	x (undetermined Ct)
P:\Anselm\array cards\txt_data\2015-06-12 2-2 Card A koop schulze.txt	297	hsa-miR-548b-001541	Target	2_2		undetermined	35	x (undetermined Ct)
P:\Anselm\array cards\txt_data\2015-06-18 1-4 Card B koop schulze.txt	282	hsa-miR-26a-1#-002443	Target	1_4		31.285	31.285
P:\Anselm\array cards\txt_data\2015-06-11 1-1 Card A koop schulze.txt	195	hsa-miR-376a-000565	Target	1_1		30.953	30.953
P:\Anselm\array cards\txt_data\2015-06-18 1-1 Card B koop schulze.txt	282	hsa-miR-26a-1#-002443	Target	1_1		33.596	33.596
P:\Anselm\array cards\txt_data\2015-06-18 1-3 Card B koop schulze.txt	282	hsa-miR-26a-1#-002443	Target	1_3		32.557	32.557
P:\Anselm\array cards\txt_data\2015-06-18 1-2 Card B koop schulze.txt	282	hsa-miR-26a-1#-002443	Target	1_2		34.065	34.065
P:\Anselm\array cards\txt_data\2015-06-18 1-4 Card A koop schulze.txt	113	hsa-miR-188-3p-002106	Target	1_4		undetermined	35	x (undetermined Ct)
P:\Anselm\array cards\txt_data\2015-06-19 2-4 Card B koop schulze.txt	316	hsa-miR-1269-002789	Target	2_4		undetermined	35	x (undetermined Ct)
P:\Anselm\array cards\txt_data\2015-06-18 2-1 Card B koop schulze.txt	315	hsa-miR-1294-002785	Target	2_1		undetermined	35	x (undetermined Ct)
P:\Anselm\array cards\txt_data\2015-06-11 1-3 Card A koop schulze.txt	113	hsa-miR-188-3p-002106	Target	1_3		undetermined	35	x (undetermined Ct)
P:\Anselm\array cards\txt_data\2015-06-19 2-3 Card B koop schulze.txt	316	hsa-miR-1269-002789	Target	2_3		undetermined	35	x (undetermined Ct)
P:\Anselm\array cards\txt_data\2015-06-11 1-2 Card A koop schulze.txt	113	hsa-miR-188-3p-002106	Target	1_2		undetermined	35	x (undetermined Ct)
P:\Anselm\array cards\txt_data\2015-06-18 2-2 Card B koop schulze.txt	316	hsa-miR-1269-002789	Target	2_2		undetermined	35	x (undetermined Ct)
P:\Anselm\array cards\txt_data\2015-06-11 1-1 Card A koop schulze.txt	113	hsa-miR-188-3p-002106	Target	1_1		undetermined	35	x (undetermined Ct)
P:\Anselm\array cards\txt_data\2015-06-18 2-1 Card B koop schulze.txt	316	hsa-miR-1269-002789	Target	2_1		undetermined	35	x (undetermined Ct)
P:\Anselm\array cards\txt_data\2015-06-11 1-2 Card A koop schulze.txt	95	hsa-miR-146b-001097	Target	1_2		24.785	24.785
P:\Anselm\array cards\txt_data\2015-06-18 1-4 Card A koop schulze.txt	195	hsa-miR-376a-000565	Target	1_4		33.899	33.899
P:\Anselm\array cards\txt_data\2015-06-11 1-1 Card A koop schulze.txt	95	hsa-miR-146b-001097	Target	1_1		25.46	25.46
P:\Anselm\array cards\txt_data\2015-06-11 1-3 Card A koop schulze.txt	195	hsa-miR-376a-000565	Target	1_3		28.384	28.384
P:\Anselm\array cards\txt_data\2015-06-11 1-2 Card A koop schulze.txt	195	hsa-miR-376a-000565	Target	1_2		28.66	28.66
P:\Anselm\array cards\txt_data\2015-06-11 1-2 Card A koop schulze.txt	370	hsa-miR-325-000540	Target	1_2		undetermined	35	x (undetermined Ct)
P:\Anselm\array cards\txt_data\2015-06-11 1-3 Card A koop schulze.txt	370	hsa-miR-325-000540	Target	1_3		undetermined	35	x (undetermined Ct)
P:\Anselm\array cards\txt_data\2015-06-18 1-4 Card A koop schulze.txt	95	hsa-miR-146b-001097	Target	1_4		26.176	26.176
P:\Anselm\array cards\txt_data\2015-06-11 1-3 Card A koop schulze.txt	95	hsa-miR-146b-001097	Target	1_3		25.572	25.572
P:\Anselm\array cards\txt_data\2015-06-11 1-1 Card A koop schulze.txt	370	hsa-miR-325-000540	Target	1_1		29.585	29.585
P:\Anselm\array cards\txt_data\2015-06-18 2-2 Card B koop schulze.txt	249	hsa-miR-193b#-002366	Target	2_2		31.302	31.302
P:\Anselm\array cards\txt_data\2015-06-18 2-1 Card B koop schulze.txt	249	hsa-miR-193b#-002366	Target	2_1		35.032	35	x (undetermined Ct)
P:\Anselm\array cards\txt_data\2015-06-19 2-4 Card B koop schulze.txt	249	hsa-miR-193b#-002366	Target	2_4		undetermined	35	x (undetermined Ct)
P:\Anselm\array cards\txt_data\2015-06-19 2-3 Card B koop schulze.txt	249	hsa-miR-193b#-002366	Target	2_3		33.964	33.964
P:\Anselm\array cards\txt_data\2015-06-18 2-2 Card B koop schulze.txt	315	hsa-miR-1294-002785	Target	2_2		undetermined	35	x (undetermined Ct)
P:\Anselm\array cards\txt_data\2015-06-19 2-3 Card B koop schulze.txt	315	hsa-miR-1294-002785	Target	2_3		undetermined	35	x (undetermined Ct)
P:\Anselm\array cards\txt_data\2015-06-18 2-4 Card A koop schulze.txt	41	hsa-miR-30c-000419	Target	2_4		34.324	34.324
P:\Anselm\array cards\txt_data\2015-06-19 2-4 Card B koop schulze.txt	315	hsa-miR-1294-002785	Target	2_4		undetermined	35	x (undetermined Ct)
P:\Anselm\array cards\txt_data\2015-06-12 2-3 Card A koop schulze.txt	41	hsa-miR-30c-000419	Target	2_3		22.477	22.477
P:\Anselm\array cards\txt_data\2015-06-12 2-2 Card A koop schulze.txt	41	hsa-miR-30c-000419	Target	2_2		20.897	20.897
P:\Anselm\array cards\txt_data\2015-06-12 2-1 Card A koop schulze.txt	41	hsa-miR-30c-000419	Target	2_1		21.239	21.239
P:\Anselm\array cards\txt_data\2015-06-18 1-1 Card B koop schulze.txt	189	hsa-miR-16-2#-002171	Target	1_1		undetermined	35	x (undetermined Ct)
P:\Anselm\array cards\txt_data\2015-06-18 1-2 Card B koop schulze.txt	189	hsa-miR-16-2#-002171	Target	1_2		undetermined	35	x (undetermined Ct)
P:\Anselm\array cards\txt_data\2015-06-18 1-3 Card B koop schulze.txt	189	hsa-miR-16-2#-002171	Target	1_3		undetermined	35	x (undetermined Ct)
P:\Anselm\array cards\txt_data\2015-06-18 1-4 Card B koop schulze.txt	189	hsa-miR-16-2#-002171	Target	1_4		undetermined	35	x (undetermined Ct)
P:\Anselm\array cards\txt_data\2015-06-19 2-3 Card B koop schulze.txt	271	hsa-miR-18a#-002423	Target	2_3		32.398	32.398
P:\Anselm\array cards\txt_data\2015-06-12 2-3 Card A koop schulze.txt	337	hsa-miR-672-002327	Target	2_3		undetermined	35	x (undetermined Ct)
P:\Anselm\array cards\txt_data\2015-06-18 2-2 Card B koop schulze.txt	271	hsa-miR-18a#-002423	Target	2_2		32.254	32.254
P:\Anselm\array cards\txt_data\2015-06-18 2-4 Card A koop schulze.txt	337	hsa-miR-672-002327	Target	2_4		undetermined	35	x (undetermined Ct)
P:\Anselm\array cards\txt_data\2015-06-12 2-1 Card A koop schulze.txt	337	hsa-miR-672-002327	Target	2_1		undetermined	35	x (undetermined Ct)
P:\Anselm\array cards\txt_data\2015-06-19 2-4 Card B koop schulze.txt	271	hsa-miR-18a#-002423	Target	2_4		undetermined	35	x (undetermined Ct)
P:\Anselm\array cards\txt_data\2015-06-12 2-2 Card A koop schulze.txt	337	hsa-miR-672-002327	Target	2_2		undetermined	35	x (undetermined Ct)
P:\Anselm\array cards\txt_data\2015-06-18 2-1 Card B koop schulze.txt	271	hsa-miR-18a#-002423	Target	2_1		33.16	33.16
P:\Anselm\array cards\txt_data\2015-06-18 2-1 Card B koop schulze.txt	267	hsa-let-7f-2#-002418	Target	2_1		undetermined	35	x (undetermined Ct)
P:\Anselm\array cards\txt_data\2015-06-18 2-2 Card B koop schulze.txt	267	hsa-let-7f-2#-002418	Target	2_2		undetermined	35	x (undetermined Ct)
P:\Anselm\array cards\txt_data\2015-06-19 2-3 Card B koop schulze.txt	267	hsa-let-7f-2#-002418	Target	2_3		35.22	35	x (undetermined Ct)
P:\Anselm\array cards\txt_data\2015-06-18 1-2 Card B koop schulze.txt	157	hsa-miR-122#-002130	Target	1_2		undetermined	35	x (undetermined Ct)
P:\Anselm\array cards\txt_data\2015-06-19 2-4 Card B koop schulze.txt	267	hsa-let-7f-2#-002418	Target	2_4		undetermined	35	x (undetermined Ct)
P:\Anselm\array cards\txt_data\2015-06-18 1-1 Card B koop schulze.txt	157	hsa-miR-122#-002130	Target	1_1		undetermined	35	x (undetermined Ct)
P:\Anselm\array cards\txt_data\2015-06-18 1-4 Card B koop schulze.txt	157	hsa-miR-122#-002130	Target	1_4		undetermined	35	x (undetermined Ct)
P:\Anselm\array cards\txt_data\2015-06-19 2-4 Card B koop schulze.txt	92	hsa-miR-613-001586	Target	2_4		undetermined	35	x (undetermined Ct)
P:\Anselm\array cards\txt_data\2015-06-18 1-3 Card B koop schulze.txt	157	hsa-miR-122#-002130	Target	1_3		undetermined	35	x (undetermined Ct)
P:\Anselm\array cards\txt_data\2015-06-19 2-3 Card B koop schulze.txt	92	hsa-miR-613-001586	Target	2_3		undetermined	35	x (undetermined Ct)
P:\Anselm\array cards\txt_data\2015-06-18 2-2 Card B koop schulze.txt	92	hsa-miR-613-001586	Target	2_2		undetermined	35	x (undetermined Ct)
P:\Anselm\array cards\txt_data\2015-06-18 2-1 Card B koop schulze.txt	92	hsa-miR-613-001586	Target	2_1		undetermined	35	x (undetermined Ct)
P:\Anselm\array cards\txt_data\2015-06-18 2-4 Card A koop schulze.txt	6	hsa-let-7g-002282	Target	2_4		undetermined	35	x (undetermined Ct)
P:\Anselm\array cards\txt_data\2015-06-12 2-3 Card A koop schulze.txt	6	hsa-let-7g-002282	Target	2_3		28.073	28.073
P:\Anselm\array cards\txt_data\2015-06-12 2-2 Card A koop schulze.txt	6	hsa-let-7g-002282	Target	2_2		28.971	28.971
P:\Anselm\array cards\txt_data\2015-06-12 2-1 Card A koop schulze.txt	6	hsa-let-7g-002282	Target	2_1		27.408	27.408
P:\Anselm\array cards\txt_data\2015-06-18 2-2 Card B koop schulze.txt	75	hsa-miR-630-001563	Target	2_2		34.945	34.945
P:\Anselm\array cards\txt_data\2015-06-19 2-3 Card B koop schulze.txt	75	hsa-miR-630-001563	Target	2_3		undetermined	35	x (undetermined Ct)
P:\Anselm\array cards\txt_data\2015-06-19 2-4 Card B koop schulze.txt	75	hsa-miR-630-001563	Target	2_4		undetermined	35	x (undetermined Ct)
P:\Anselm\array cards\txt_data\2015-06-18 2-1 Card B koop schulze.txt	75	hsa-miR-630-001563	Target	2_1		33.73	33.73
P:\Anselm\array cards\txt_data\2015-06-11 1-1 Card A koop schulze.txt	173	hsa-miR-339-5p-002257	Target	1_1		30.391	30.391
P:\Anselm\array cards\txt_data\2015-06-11 1-2 Card A koop schulze.txt	173	hsa-miR-339-5p-002257	Target	1_2		26.166	26.166
P:\Anselm\array cards\txt_data\2015-06-12 2-1 Card A koop schulze.txt	353	hsa-miR-887-002374	Target	2_1		undetermined	35	x (undetermined Ct)
P:\Anselm\array cards\txt_data\2015-06-11 1-3 Card A koop schulze.txt	173	hsa-miR-339-5p-002257	Target	1_3		26.963	26.963
P:\Anselm\array cards\txt_data\2015-06-12 2-2 Card A koop schulze.txt	353	hsa-miR-887-002374	Target	2_2		undetermined	35	x (undetermined Ct)
P:\Anselm\array cards\txt_data\2015-06-18 1-4 Card A koop schulze.txt	173	hsa-miR-339-5p-002257	Target	1_4		undetermined	35	x (undetermined Ct)
P:\Anselm\array cards\txt_data\2015-06-12 2-3 Card A koop schulze.txt	353	hsa-miR-887-002374	Target	2_3		undetermined	35	x (undetermined Ct)
P:\Anselm\array cards\txt_data\2015-06-18 2-4 Card A koop schulze.txt	353	hsa-miR-887-002374	Target	2_4		undetermined	35	x (undetermined Ct)
P:\Anselm\array cards\txt_data\2015-06-18 2-2 Card B koop schulze.txt	180	hsa-miR-125b-2#-002158	Target	2_2		37.954	35	x (undetermined Ct)
P:\Anselm\array cards\txt_data\2015-06-11 1-1 Card A koop schulze.txt	382	hsa-miR-520b-001116	Target	1_1		34.342	34.342
P:\Anselm\array cards\txt_data\2015-06-11 1-2 Card A koop schulze.txt	126	hsa-miR-199a-3p-002304	Target	1_2		25.494	25.494
P:\Anselm\array cards\txt_data\2015-06-19 2-3 Card B koop schulze.txt	180	hsa-miR-125b-2#-002158	Target	2_3		undetermined	35	x (undetermined Ct)
P:\Anselm\array cards\txt_data\2015-06-11 1-3 Card A koop schulze.txt	126	hsa-miR-199a-3p-002304	Target	1_3		26.058	26.058
P:\Anselm\array cards\txt_data\2015-06-11 1-2 Card A koop schulze.txt	382	hsa-miR-520b-001116	Target	1_2		undetermined	35	x (undetermined Ct)
P:\Anselm\array cards\txt_data\2015-06-19 2-4 Card B koop schulze.txt	180	hsa-miR-125b-2#-002158	Target	2_4		undetermined	35	x (undetermined Ct)
P:\Anselm\array cards\txt_data\2015-06-11 1-1 Card A koop schulze.txt	126	hsa-miR-199a-3p-002304	Target	1_1		26.841	26.841
P:\Anselm\array cards\txt_data\2015-06-18 2-1 Card B koop schulze.txt	180	hsa-miR-125b-2#-002158	Target	2_1		undetermined	35	x (undetermined Ct)
P:\Anselm\array cards\txt_data\2015-06-18 2-1 Card B koop schulze.txt	250	hsa-miR-497#-002368	Target	2_1		undetermined	35	x (undetermined Ct)
P:\Anselm\array cards\txt_data\2015-06-19 2-3 Card B koop schulze.txt	250	hsa-miR-497#-002368	Target	2_3		undetermined	35	x (undetermined Ct)
P:\Anselm\array cards\txt_data\2015-06-18 1-2 Card B koop schulze.txt	329	hsa-miR-548H-002816	Target	1_2		undetermined	35	x (undetermined Ct)
P:\Anselm\array cards\txt_data\2015-06-18 2-2 Card B koop schulze.txt	250	hsa-miR-497#-002368	Target	2_2		undetermined	35	x (undetermined Ct)
P:\Anselm\array cards\txt_data\2015-06-18 1-1 Card B koop schulze.txt	329	hsa-miR-548H-002816	Target	1_1		undetermined	35	x (undetermined Ct)
P:\Anselm\array cards\txt_data\2015-06-18 1-4 Card B koop schulze.txt	329	hsa-miR-548H-002816	Target	1_4		undetermined	35	x (undetermined Ct)
P:\Anselm\array cards\txt_data\2015-06-19 2-4 Card B koop schulze.txt	250	hsa-miR-497#-002368	Target	2_4		undetermined	35	x (undetermined Ct)
P:\Anselm\array cards\txt_data\2015-06-18 1-3 Card B koop schulze.txt	329	hsa-miR-548H-002816	Target	1_3		undetermined	35	x (undetermined Ct)
P:\Anselm\array cards\txt_data\2015-06-18 1-4 Card A koop schulze.txt	296	hsa-miR-548a-5p-002412	Target	1_4		undetermined	35	x (undetermined Ct)
P:\Anselm\array cards\txt_data\2015-06-11 1-3 Card A koop schulze.txt	296	hsa-miR-548a-5p-002412	Target	1_3		undetermined	35	x (undetermined Ct)
P:\Anselm\array cards\txt_data\2015-06-18 2-4 Card A koop schulze.txt	240	mmu-miR-496-001953	Target	2_4		undetermined	35	x (undetermined Ct)
P:\Anselm\array cards\txt_data\2015-06-11 1-2 Card A koop schulze.txt	296	hsa-miR-548a-5p-002412	Target	1_2		undetermined	35	x (undetermined Ct)
P:\Anselm\array cards\txt_data\2015-06-11 1-1 Card A koop schulze.txt	296	hsa-miR-548a-5p-002412	Target	1_1		undetermined	35	x (undetermined Ct)
P:\Anselm\array cards\txt_data\2015-06-12 2-2 Card A koop schulze.txt	240	mmu-miR-496-001953	Target	2_2		undetermined	35	x (undetermined Ct)
P:\Anselm\array cards\txt_data\2015-06-12 2-3 Card A koop schulze.txt	240	mmu-miR-496-001953	Target	2_3		undetermined	35	x (undetermined Ct)
P:\Anselm\array cards\txt_data\2015-06-12 2-1 Card A koop schulze.txt	240	mmu-miR-496-001953	Target	2_1		undetermined	35	x (undetermined Ct)
P:\Anselm\array cards\txt_data\2015-06-18 1-4 Card A koop schulze.txt	382	hsa-miR-520b-001116	Target	1_4		34.892	34.892
P:\Anselm\array cards\txt_data\2015-06-11 1-3 Card A koop schulze.txt	382	hsa-miR-520b-001116	Target	1_3		undetermined	35	x (undetermined Ct)
P:\Anselm\array cards\txt_data\2015-06-18 1-4 Card A koop schulze.txt	377	hsa-miR-506-001050	Target	1_4		undetermined	35	x (undetermined Ct)
P:\Anselm\array cards\txt_data\2015-06-11 1-1 Card A koop schulze.txt	377	hsa-miR-506-001050	Target	1_1		undetermined	35	x (undetermined Ct)
P:\Anselm\array cards\txt_data\2015-06-18 2-4 Card A koop schulze.txt	97	hsa-miR-148a-000470	Target	2_4		undetermined	35	x (undetermined Ct)
P:\Anselm\array cards\txt_data\2015-06-12 2-3 Card A koop schulze.txt	97	hsa-miR-148a-000470	Target	2_3		28.318	28.318
P:\Anselm\array cards\txt_data\2015-06-11 1-3 Card A koop schulze.txt	377	hsa-miR-506-001050	Target	1_3		undetermined	35	x (undetermined Ct)
P:\Anselm\array cards\txt_data\2015-06-12 2-2 Card A koop schulze.txt	97	hsa-miR-148a-000470	Target	2_2		26.515	26.515
P:\Anselm\array cards\txt_data\2015-06-11 1-2 Card A koop schulze.txt	377	hsa-miR-506-001050	Target	1_2		undetermined	35	x (undetermined Ct)
P:\Anselm\array cards\txt_data\2015-06-12 2-1 Card A koop schulze.txt	97	hsa-miR-148a-000470	Target	2_1		27.279	27.279
P:\Anselm\array cards\txt_data\2015-06-19 2-4 Card B koop schulze.txt	106	hsa-miR-662-001607	Target	2_4		undetermined	35	x (undetermined Ct)
P:\Anselm\array cards\txt_data\2015-06-19 2-3 Card B koop schulze.txt	106	hsa-miR-662-001607	Target	2_3		undetermined	35	x (undetermined Ct)
P:\Anselm\array cards\txt_data\2015-06-18 2-2 Card B koop schulze.txt	106	hsa-miR-662-001607	Target	2_2		33.433	33.433
P:\Anselm\array cards\txt_data\2015-06-18 1-1 Card B koop schulze.txt	64	hsa-miR-592-001546	Target	1_1		35.367	35	x (undetermined Ct)
P:\Anselm\array cards\txt_data\2015-06-11 1-2 Card A koop schulze.txt	175	hsa-miR-155-002623	Target	1_2		27.868	27.868
P:\Anselm\array cards\txt_data\2015-06-18 1-2 Card B koop schulze.txt	64	hsa-miR-592-001546	Target	1_2		34.613	34.613
P:\Anselm\array cards\txt_data\2015-06-11 1-1 Card A koop schulze.txt	175	hsa-miR-155-002623	Target	1_1		29.094	29.094
P:\Anselm\array cards\txt_data\2015-06-18 1-3 Card B koop schulze.txt	64	hsa-miR-592-001546	Target	1_3		undetermined	35	x (undetermined Ct)
P:\Anselm\array cards\txt_data\2015-06-18 1-4 Card A koop schulze.txt	175	hsa-miR-155-002623	Target	1_4		28.212	28.212
P:\Anselm\array cards\txt_data\2015-06-18 1-4 Card B koop schulze.txt	64	hsa-miR-592-001546	Target	1_4		undetermined	35	x (undetermined Ct)
P:\Anselm\array cards\txt_data\2015-06-11 1-3 Card A koop schulze.txt	175	hsa-miR-155-002623	Target	1_3		28.324	28.324
P:\Anselm\array cards\txt_data\2015-06-12 2-2 Card A koop schulze.txt	281	hsa-miR-522-002413	Target	2_2		36.598	35	x (undetermined Ct)
P:\Anselm\array cards\txt_data\2015-06-12 2-1 Card A koop schulze.txt	281	hsa-miR-522-002413	Target	2_1		undetermined	35	x (undetermined Ct)
P:\Anselm\array cards\txt_data\2015-06-11 1-2 Card A koop schulze.txt	309	hsa-miR-576-3p-002351	Target	1_2		30.502	30.502
P:\Anselm\array cards\txt_data\2015-06-18 2-1 Card B koop schulze.txt	106	hsa-miR-662-001607	Target	2_1		undetermined	35	x (undetermined Ct)
P:\Anselm\array cards\txt_data\2015-06-11 1-3 Card A koop schulze.txt	309	hsa-miR-576-3p-002351	Target	1_3		31.273	31.273
P:\Anselm\array cards\txt_data\2015-06-18 2-4 Card A koop schulze.txt	281	hsa-miR-522-002413	Target	2_4		undetermined	35	x (undetermined Ct)
P:\Anselm\array cards\txt_data\2015-06-11 1-1 Card A koop schulze.txt	309	hsa-miR-576-3p-002351	Target	1_1		30.676	30.676
P:\Anselm\array cards\txt_data\2015-06-12 2-3 Card A koop schulze.txt	281	hsa-miR-522-002413	Target	2_3		35.445	35	x (undetermined Ct)
P:\Anselm\array cards\txt_data\2015-06-19 2-3 Card B koop schulze.txt	128	hsa-miR-802-002004	Target	2_3		undetermined	35	x (undetermined Ct)
P:\Anselm\array cards\txt_data\2015-06-18 2-2 Card B koop schulze.txt	128	hsa-miR-802-002004	Target	2_2		undetermined	35	x (undetermined Ct)
P:\Anselm\array cards\txt_data\2015-06-18 2-1 Card B koop schulze.txt	128	hsa-miR-802-002004	Target	2_1		undetermined	35	x (undetermined Ct)
P:\Anselm\array cards\txt_data\2015-06-18 1-4 Card A koop schulze.txt	126	hsa-miR-199a-3p-002304	Target	1_4		30.771	30.771
P:\Anselm\array cards\txt_data\2015-06-19 2-4 Card B koop schulze.txt	128	hsa-miR-802-002004	Target	2_4		undetermined	35	x (undetermined Ct)
P:\Anselm\array cards\txt_data\2015-06-18 1-2 Card B koop schulze.txt	276	hsa-miR-20a#-002437	Target	1_2		32.994	32.994
P:\Anselm\array cards\txt_data\2015-06-18 1-1 Card B koop schulze.txt	276	hsa-miR-20a#-002437	Target	1_1		undetermined	35	x (undetermined Ct)
P:\Anselm\array cards\txt_data\2015-06-18 1-2 Card B koop schulze.txt	182	hsa-miR-148b#-002160	Target	1_2		32.374	32.374
P:\Anselm\array cards\txt_data\2015-06-18 1-3 Card B koop schulze.txt	182	hsa-miR-148b#-002160	Target	1_3		34.741	34.741
P:\Anselm\array cards\txt_data\2015-06-18 1-1 Card B koop schulze.txt	182	hsa-miR-148b#-002160	Target	1_1		32.905	32.905
P:\Anselm\array cards\txt_data\2015-06-18 1-4 Card B koop schulze.txt	182	hsa-miR-148b#-002160	Target	1_4		undetermined	35	x (undetermined Ct)
P:\Anselm\array cards\txt_data\2015-06-18 1-1 Card B koop schulze.txt	61	hsa-miR-589-001543	Target	1_1		32.049	32.049
P:\Anselm\array cards\txt_data\2015-06-18 1-3 Card B koop schulze.txt	61	hsa-miR-589-001543	Target	1_3		31.338	31.338
P:\Anselm\array cards\txt_data\2015-06-18 1-2 Card B koop schulze.txt	61	hsa-miR-589-001543	Target	1_2		31.284	31.284
P:\Anselm\array cards\txt_data\2015-06-18 1-4 Card B koop schulze.txt	61	hsa-miR-589-001543	Target	1_4		32.188	32.188
P:\Anselm\array cards\txt_data\2015-06-18 1-1 Card B koop schulze.txt	56	hsa-miR-569-001536	Target	1_1		undetermined	35	x (undetermined Ct)
P:\Anselm\array cards\txt_data\2015-06-18 1-3 Card B koop schulze.txt	56	hsa-miR-569-001536	Target	1_3		undetermined	35	x (undetermined Ct)
P:\Anselm\array cards\txt_data\2015-06-18 1-2 Card B koop schulze.txt	56	hsa-miR-569-001536	Target	1_2		undetermined	35	x (undetermined Ct)
P:\Anselm\array cards\txt_data\2015-06-18 1-4 Card B koop schulze.txt	56	hsa-miR-569-001536	Target	1_4		undetermined	35	x (undetermined Ct)
P:\Anselm\array cards\txt_data\2015-06-18 1-4 Card A koop schulze.txt	65	hsa-miR-125a-5p-002198	Target	1_4		32.545	32.545
P:\Anselm\array cards\txt_data\2015-06-11 1-3 Card A koop schulze.txt	65	hsa-miR-125a-5p-002198	Target	1_3		35.482	35	x (undetermined Ct)
P:\Anselm\array cards\txt_data\2015-06-11 1-2 Card A koop schulze.txt	65	hsa-miR-125a-5p-002198	Target	1_2		34.628	34.628
P:\Anselm\array cards\txt_data\2015-06-11 1-1 Card A koop schulze.txt	65	hsa-miR-125a-5p-002198	Target	1_1		35.434	35	x (undetermined Ct)
P:\Anselm\array cards\txt_data\2015-06-18 2-1 Card B koop schulze.txt	143	hsa-miR-31#-002113	Target	2_1		34.938	34.938
P:\Anselm\array cards\txt_data\2015-06-19 2-4 Card B koop schulze.txt	381	hsa-miR-548L-002904	Target	2_4		undetermined	35	x (undetermined Ct)
P:\Anselm\array cards\txt_data\2015-06-18 2-2 Card B koop schulze.txt	143	hsa-miR-31#-002113	Target	2_2		undetermined	35	x (undetermined Ct)
P:\Anselm\array cards\txt_data\2015-06-19 2-3 Card B koop schulze.txt	143	hsa-miR-31#-002113	Target	2_3		undetermined	35	x (undetermined Ct)
P:\Anselm\array cards\txt_data\2015-06-19 2-3 Card B koop schulze.txt	350	hsa-miR-1262-002852	Target	2_3		21.882	21.882
P:\Anselm\array cards\txt_data\2015-06-11 1-3 Card A koop schulze.txt	129	hsa-miR-200b-002251	Target	1_3		32.358	32.358
P:\Anselm\array cards\txt_data\2015-06-11 1-1 Card A koop schulze.txt	357	hsa-miR-891a-002191	Target	1_1		undetermined	35	x (undetermined Ct)
P:\Anselm\array cards\txt_data\2015-06-18 2-2 Card B koop schulze.txt	350	hsa-miR-1262-002852	Target	2_2		33.433	33.433
P:\Anselm\array cards\txt_data\2015-06-18 1-4 Card A koop schulze.txt	129	hsa-miR-200b-002251	Target	1_4		undetermined	35	x (undetermined Ct)
P:\Anselm\array cards\txt_data\2015-06-11 1-2 Card A koop schulze.txt	357	hsa-miR-891a-002191	Target	1_2		undetermined	35	x (undetermined Ct)
P:\Anselm\array cards\txt_data\2015-06-11 1-1 Card A koop schulze.txt	129	hsa-miR-200b-002251	Target	1_1		31.278	31.278
P:\Anselm\array cards\txt_data\2015-06-19 2-4 Card B koop schulze.txt	350	hsa-miR-1262-002852	Target	2_4		undetermined	35	x (undetermined Ct)
P:\Anselm\array cards\txt_data\2015-06-11 1-2 Card A koop schulze.txt	129	hsa-miR-200b-002251	Target	1_2		29.838	29.838
P:\Anselm\array cards\txt_data\2015-06-18 2-2 Card B koop schulze.txt	186	hsa-miR-29b-2#-002166	Target	2_2		33.86	33.86
P:\Anselm\array cards\txt_data\2015-06-19 2-3 Card B koop schulze.txt	186	hsa-miR-29b-2#-002166	Target	2_3		31.796	31.796
P:\Anselm\array cards\txt_data\2015-06-18 2-1 Card B koop schulze.txt	186	hsa-miR-29b-2#-002166	Target	2_1		undetermined	35	x (undetermined Ct)
P:\Anselm\array cards\txt_data\2015-06-18 1-2 Card B koop schulze.txt	13	hsa-miR-206-000510	Target	1_2		28.679	28.679
P:\Anselm\array cards\txt_data\2015-06-18 1-1 Card B koop schulze.txt	13	hsa-miR-206-000510	Target	1_1		28.366	28.366
P:\Anselm\array cards\txt_data\2015-06-19 2-4 Card B koop schulze.txt	186	hsa-miR-29b-2#-002166	Target	2_4		undetermined	35	x (undetermined Ct)
P:\Anselm\array cards\txt_data\2015-06-18 1-4 Card B koop schulze.txt	13	hsa-miR-206-000510	Target	1_4		33.037	33.037
P:\Anselm\array cards\txt_data\2015-06-18 1-3 Card B koop schulze.txt	13	hsa-miR-206-000510	Target	1_3		28.349	28.349
P:\Anselm\array cards\txt_data\2015-06-19 2-3 Card B koop schulze.txt	381	hsa-miR-548L-002904	Target	2_3		34.935	34.935
P:\Anselm\array cards\txt_data\2015-06-19 2-4 Card B koop schulze.txt	143	hsa-miR-31#-002113	Target	2_4		undetermined	35	x (undetermined Ct)
P:\Anselm\array cards\txt_data\2015-06-18 2-2 Card B koop schulze.txt	381	hsa-miR-548L-002904	Target	2_2		undetermined	35	x (undetermined Ct)
P:\Anselm\array cards\txt_data\2015-06-18 2-1 Card B koop schulze.txt	381	hsa-miR-548L-002904	Target	2_1		undetermined	35	x (undetermined Ct)
P:\Anselm\array cards\txt_data\2015-06-18 2-2 Card B koop schulze.txt	280	hsa-miR-24-2#-002441	Target	2_2		33.111	33.111
P:\Anselm\array cards\txt_data\2015-06-12 2-1 Card A koop schulze.txt	318	mmu-miR-615-001960	Target	2_1		undetermined	35	x (undetermined Ct)
P:\Anselm\array cards\txt_data\2015-06-18 2-1 Card B koop schulze.txt	280	hsa-miR-24-2#-002441	Target	2_1		30.79	30.79
P:\Anselm\array cards\txt_data\2015-06-12 2-2 Card A koop schulze.txt	318	mmu-miR-615-001960	Target	2_2		31.244	31.244
P:\Anselm\array cards\txt_data\2015-06-12 2-3 Card A koop schulze.txt	318	mmu-miR-615-001960	Target	2_3		undetermined	35	x (undetermined Ct)
P:\Anselm\array cards\txt_data\2015-06-18 2-4 Card A koop schulze.txt	318	mmu-miR-615-001960	Target	2_4		undetermined	35	x (undetermined Ct)
P:\Anselm\array cards\txt_data\2015-06-19 2-4 Card B koop schulze.txt	280	hsa-miR-24-2#-002441	Target	2_4		undetermined	35	x (undetermined Ct)
P:\Anselm\array cards\txt_data\2015-06-19 2-3 Card B koop schulze.txt	280	hsa-miR-24-2#-002441	Target	2_3		undetermined	35	x (undetermined Ct)
P:\Anselm\array cards\txt_data\2015-06-19 2-4 Card B koop schulze.txt	175	hsa-miR-920-002150	Target	2_4		undetermined	35	x (undetermined Ct)
P:\Anselm\array cards\txt_data\2015-06-18 2-2 Card B koop schulze.txt	69	hsa-miR-623-001555	Target	2_2		35.296	35	x (undetermined Ct)
P:\Anselm\array cards\txt_data\2015-06-18 1-4 Card B koop schulze.txt	166	hsa-miR-96#-002140	Target	1_4		undetermined	35	x (undetermined Ct)
P:\Anselm\array cards\txt_data\2015-06-19 2-3 Card B koop schulze.txt	175	hsa-miR-920-002150	Target	2_3		undetermined	35	x (undetermined Ct)
P:\Anselm\array cards\txt_data\2015-06-18 2-1 Card B koop schulze.txt	69	hsa-miR-623-001555	Target	2_1		35.27	35	x (undetermined Ct)
P:\Anselm\array cards\txt_data\2015-06-19 2-4 Card B koop schulze.txt	69	hsa-miR-623-001555	Target	2_4		undetermined	35	x (undetermined Ct)
P:\Anselm\array cards\txt_data\2015-06-18 1-2 Card B koop schulze.txt	166	hsa-miR-96#-002140	Target	1_2		undetermined	35	x (undetermined Ct)
P:\Anselm\array cards\txt_data\2015-06-19 2-3 Card B koop schulze.txt	69	hsa-miR-623-001555	Target	2_3		35.084	35	x (undetermined Ct)
P:\Anselm\array cards\txt_data\2015-06-18 1-3 Card B koop schulze.txt	166	hsa-miR-96#-002140	Target	1_3		undetermined	35	x (undetermined Ct)
P:\Anselm\array cards\txt_data\2015-06-18 2-2 Card B koop schulze.txt	88	hsa-miR-638-001582	Target	2_2		29.333	29.333
P:\Anselm\array cards\txt_data\2015-06-18 2-1 Card B koop schulze.txt	88	hsa-miR-638-001582	Target	2_1		32.222	32.222
P:\Anselm\array cards\txt_data\2015-06-18 1-1 Card B koop schulze.txt	166	hsa-miR-96#-002140	Target	1_1		undetermined	35	x (undetermined Ct)
P:\Anselm\array cards\txt_data\2015-06-18 1-4 Card A koop schulze.txt	357	hsa-miR-891a-002191	Target	1_4		undetermined	35	x (undetermined Ct)
P:\Anselm\array cards\txt_data\2015-06-18 2-1 Card B koop schulze.txt	350	hsa-miR-1262-002852	Target	2_1		35.197	35	x (undetermined Ct)
P:\Anselm\array cards\txt_data\2015-06-11 1-3 Card A koop schulze.txt	357	hsa-miR-891a-002191	Target	1_3		undetermined	35	x (undetermined Ct)
P:\Anselm\array cards\txt_data\2015-06-19 2-4 Card B koop schulze.txt	88	hsa-miR-638-001582	Target	2_4		undetermined	35	x (undetermined Ct)
P:\Anselm\array cards\txt_data\2015-06-18 1-3 Card B koop schulze.txt	276	hsa-miR-20a#-002437	Target	1_3		34.203	34.203
P:\Anselm\array cards\txt_data\2015-06-19 2-3 Card B koop schulze.txt	88	hsa-miR-638-001582	Target	2_3		31.304	31.304
P:\Anselm\array cards\txt_data\2015-06-18 1-4 Card B koop schulze.txt	276	hsa-miR-20a#-002437	Target	1_4		undetermined	35	x (undetermined Ct)
P:\Anselm\array cards\txt_data\2015-06-18 2-2 Card B koop schulze.txt	175	hsa-miR-920-002150	Target	2_2		undetermined	35	x (undetermined Ct)
P:\Anselm\array cards\txt_data\2015-06-18 2-1 Card B koop schulze.txt	175	hsa-miR-920-002150	Target	2_1		undetermined	35	x (undetermined Ct)
P:\Anselm\array cards\txt_data\2015-06-18 2-2 Card B koop schulze.txt	105	hsa-miR-661-001606	Target	2_2		27.403	27.403
P:\Anselm\array cards\txt_data\2015-06-19 2-3 Card B koop schulze.txt	105	hsa-miR-661-001606	Target	2_3		26.516	26.516
P:\Anselm\array cards\txt_data\2015-06-19 2-4 Card B koop schulze.txt	105	hsa-miR-661-001606	Target	2_4		undetermined	35	x (undetermined Ct)
P:\Anselm\array cards\txt_data\2015-06-12 2-3 Card A koop schulze.txt	5	hsa-let-7f-000382	Target	2_3		28.935	28.935
P:\Anselm\array cards\txt_data\2015-06-18 2-4 Card A koop schulze.txt	5	hsa-let-7f-000382	Target	2_4		undetermined	35	x (undetermined Ct)
P:\Anselm\array cards\txt_data\2015-06-12 2-1 Card A koop schulze.txt	5	hsa-let-7f-000382	Target	2_1		27.774	27.774
P:\Anselm\array cards\txt_data\2015-06-12 2-2 Card A koop schulze.txt	5	hsa-let-7f-000382	Target	2_2		29.488	29.488
P:\Anselm\array cards\txt_data\2015-06-19 2-4 Card B koop schulze.txt	104	hsa-miR-650-001603	Target	2_4		undetermined	35	x (undetermined Ct)
P:\Anselm\array cards\txt_data\2015-06-19 2-3 Card B koop schulze.txt	104	hsa-miR-650-001603	Target	2_3		32.342	32.342
P:\Anselm\array cards\txt_data\2015-06-18 2-2 Card B koop schulze.txt	104	hsa-miR-650-001603	Target	2_2		undetermined	35	x (undetermined Ct)
P:\Anselm\array cards\txt_data\2015-06-11 1-1 Card A koop schulze.txt	101	hsa-miR-152-000475	Target	1_1		27.486	27.486
P:\Anselm\array cards\txt_data\2015-06-18 2-1 Card B koop schulze.txt	104	hsa-miR-650-001603	Target	2_1		undetermined	35	x (undetermined Ct)
P:\Anselm\array cards\txt_data\2015-06-11 1-2 Card A koop schulze.txt	101	hsa-miR-152-000475	Target	1_2		26.458	26.458
P:\Anselm\array cards\txt_data\2015-06-18 2-4 Card A koop schulze.txt	137	hsa-miR-214-002306	Target	2_4		undetermined	35	x (undetermined Ct)
P:\Anselm\array cards\txt_data\2015-06-18 2-1 Card B koop schulze.txt	105	hsa-miR-661-001606	Target	2_1		28.93	28.93
P:\Anselm\array cards\txt_data\2015-06-11 1-3 Card A koop schulze.txt	101	hsa-miR-152-000475	Target	1_3		27.35	27.35
P:\Anselm\array cards\txt_data\2015-06-12 2-3 Card A koop schulze.txt	137	hsa-miR-214-002306	Target	2_3		29.584	29.584
P:\Anselm\array cards\txt_data\2015-06-18 1-4 Card A koop schulze.txt	101	hsa-miR-152-000475	Target	1_4		31.06	31.06
P:\Anselm\array cards\txt_data\2015-06-12 2-2 Card A koop schulze.txt	137	hsa-miR-214-002306	Target	2_2		28.583	28.583
P:\Anselm\array cards\txt_data\2015-06-12 2-1 Card A koop schulze.txt	137	hsa-miR-214-002306	Target	2_1		30.237	30.237
P:\Anselm\array cards\txt_data\2015-06-12 2-2 Card A koop schulze.txt	89	hsa-miR-142-3p-000464	Target	2_2		23.464	23.464
P:\Anselm\array cards\txt_data\2015-06-12 2-1 Card A koop schulze.txt	89	hsa-miR-142-3p-000464	Target	2_1		23.45	23.45
P:\Anselm\array cards\txt_data\2015-06-19 2-4 Card B koop schulze.txt	296	hsa-miR-1224-3P-002752	Target	2_4		undetermined	35	x (undetermined Ct)
P:\Anselm\array cards\txt_data\2015-06-19 2-3 Card B koop schulze.txt	296	hsa-miR-1224-3P-002752	Target	2_3		undetermined	35	x (undetermined Ct)
P:\Anselm\array cards\txt_data\2015-06-18 1-4 Card A koop schulze.txt	71	mmu-miR-129-3p-001184	Target	1_4		undetermined	35	x (undetermined Ct)
P:\Anselm\array cards\txt_data\2015-06-11 1-3 Card A koop schulze.txt	71	mmu-miR-129-3p-001184	Target	1_3		undetermined	35	x (undetermined Ct)
P:\Anselm\array cards\txt_data\2015-06-11 1-2 Card A koop schulze.txt	71	mmu-miR-129-3p-001184	Target	1_2		undetermined	35	x (undetermined Ct)
P:\Anselm\array cards\txt_data\2015-06-11 1-1 Card A koop schulze.txt	71	mmu-miR-129-3p-001184	Target	1_1		undetermined	35	x (undetermined Ct)
P:\Anselm\array cards\txt_data\2015-06-18 2-1 Card B koop schulze.txt	296	hsa-miR-1224-3P-002752	Target	2_1		undetermined	35	x (undetermined Ct)
P:\Anselm\array cards\txt_data\2015-06-18 2-2 Card B koop schulze.txt	296	hsa-miR-1224-3P-002752	Target	2_2		undetermined	35	x (undetermined Ct)
P:\Anselm\array cards\txt_data\2015-06-18 1-4 Card B koop schulze.txt	29	hsa-miR-518c#-001158	Target	1_4		undetermined	35	x (undetermined Ct)
P:\Anselm\array cards\txt_data\2015-06-18 1-4 Card B koop schulze.txt	94	hsa-miR-616-001589	Target	1_4		undetermined	35	x (undetermined Ct)
P:\Anselm\array cards\txt_data\2015-06-18 1-1 Card B koop schulze.txt	29	hsa-miR-518c#-001158	Target	1_1		undetermined	35	x (undetermined Ct)
P:\Anselm\array cards\txt_data\2015-06-18 1-3 Card B koop schulze.txt	94	hsa-miR-616-001589	Target	1_3		undetermined	35	x (undetermined Ct)
P:\Anselm\array cards\txt_data\2015-06-18 1-3 Card B koop schulze.txt	29	hsa-miR-518c#-001158	Target	1_3		undetermined	35	x (undetermined Ct)
P:\Anselm\array cards\txt_data\2015-06-18 1-2 Card B koop schulze.txt	29	hsa-miR-518c#-001158	Target	1_2		undetermined	35	x (undetermined Ct)
P:\Anselm\array cards\txt_data\2015-06-11 1-3 Card A koop schulze.txt	254	hsa-miR-509-5p-002235	Target	1_3		19.569	19.569
P:\Anselm\array cards\txt_data\2015-06-18 1-4 Card A koop schulze.txt	254	hsa-miR-509-5p-002235	Target	1_4		30.114	30.114
P:\Anselm\array cards\txt_data\2015-06-11 1-1 Card A koop schulze.txt	254	hsa-miR-509-5p-002235	Target	1_1		19.976	19.976
P:\Anselm\array cards\txt_data\2015-06-11 1-2 Card A koop schulze.txt	254	hsa-miR-509-5p-002235	Target	1_2		18.466	18.466
P:\Anselm\array cards\txt_data\2015-06-18 1-1 Card B koop schulze.txt	94	hsa-miR-616-001589	Target	1_1		undetermined	35	x (undetermined Ct)
P:\Anselm\array cards\txt_data\2015-06-18 1-2 Card B koop schulze.txt	94	hsa-miR-616-001589	Target	1_2		30.551	30.551
P:\Anselm\array cards\txt_data\2015-06-18 1-1 Card B koop schulze.txt	277	hsa-miR-21#-002438	Target	1_1		29.692	29.692
P:\Anselm\array cards\txt_data\2015-06-18 1-2 Card B koop schulze.txt	277	hsa-miR-21#-002438	Target	1_2		30.242	30.242
P:\Anselm\array cards\txt_data\2015-06-18 2-1 Card B koop schulze.txt	91	hsa-miR-641-001585	Target	2_1		undetermined	35	x (undetermined Ct)
P:\Anselm\array cards\txt_data\2015-06-18 1-3 Card B koop schulze.txt	277	hsa-miR-21#-002438	Target	1_3		30.459	30.459
P:\Anselm\array cards\txt_data\2015-06-18 2-2 Card B koop schulze.txt	91	hsa-miR-641-001585	Target	2_2		undetermined	35	x (undetermined Ct)
P:\Anselm\array cards\txt_data\2015-06-19 2-3 Card B koop schulze.txt	91	hsa-miR-641-001585	Target	2_3		undetermined	35	x (undetermined Ct)
P:\Anselm\array cards\txt_data\2015-06-19 2-4 Card B koop schulze.txt	91	hsa-miR-641-001585	Target	2_4		undetermined	35	x (undetermined Ct)
P:\Anselm\array cards\txt_data\2015-06-18 1-4 Card B koop schulze.txt	277	hsa-miR-21#-002438	Target	1_4		32.284	32.284
P:\Anselm\array cards\txt_data\2015-06-12 2-3 Card A koop schulze.txt	89	hsa-miR-142-3p-000464	Target	2_3		24.704	24.704
P:\Anselm\array cards\txt_data\2015-06-18 2-1 Card B koop schulze.txt	16	hsa-miR-302d-000535	Target	2_1		35.811	35	x (undetermined Ct)
P:\Anselm\array cards\txt_data\2015-06-18 2-4 Card A koop schulze.txt	89	hsa-miR-142-3p-000464	Target	2_4		undetermined	35	x (undetermined Ct)
P:\Anselm\array cards\txt_data\2015-06-18 2-2 Card B koop schulze.txt	16	hsa-miR-302d-000535	Target	2_2		undetermined	35	x (undetermined Ct)
P:\Anselm\array cards\txt_data\2015-06-19 2-3 Card B koop schulze.txt	16	hsa-miR-302d-000535	Target	2_3		34.863	34.863
P:\Anselm\array cards\txt_data\2015-06-19 2-4 Card B koop schulze.txt	16	hsa-miR-302d-000535	Target	2_4		undetermined	35	x (undetermined Ct)
P:\Anselm\array cards\txt_data\2015-06-18 2-1 Card B koop schulze.txt	324	hsa-miR-1282-002803	Target	2_1		34.316	34.316
P:\Anselm\array cards\txt_data\2015-06-11 1-2 Card A koop schulze.txt	75	hsa-miR-132-000457	Target	1_2		25.095	25.095
P:\Anselm\array cards\txt_data\2015-06-11 1-1 Card A koop schulze.txt	75	hsa-miR-132-000457	Target	1_1		25.49	25.49
P:\Anselm\array cards\txt_data\2015-06-18 1-4 Card B koop schulze.txt	45	hsa-miR-553-001521	Target	1_4		undetermined	35	x (undetermined Ct)
P:\Anselm\array cards\txt_data\2015-06-18 1-4 Card A koop schulze.txt	75	hsa-miR-132-000457	Target	1_4		28.605	28.605
P:\Anselm\array cards\txt_data\2015-06-18 1-3 Card B koop schulze.txt	45	hsa-miR-553-001521	Target	1_3		undetermined	35	x (undetermined Ct)
P:\Anselm\array cards\txt_data\2015-06-11 1-3 Card A koop schulze.txt	75	hsa-miR-132-000457	Target	1_3		26.653	26.653
P:\Anselm\array cards\txt_data\2015-06-12 2-1 Card A koop schulze.txt	107	RNU48-001006	Target	2_1		29.086	29.086
P:\Anselm\array cards\txt_data\2015-06-18 2-1 Card B koop schulze.txt	107	RNU48-001006	Target	2_1		29.793	29.793
P:\Anselm\array cards\txt_data\2015-06-18 1-2 Card B koop schulze.txt	45	hsa-miR-553-001521	Target	1_2		undetermined	35	x (undetermined Ct)
P:\Anselm\array cards\txt_data\2015-06-18 1-1 Card B koop schulze.txt	45	hsa-miR-553-001521	Target	1_1		undetermined	35	x (undetermined Ct)
P:\Anselm\array cards\txt_data\2015-06-19 2-3 Card B koop schulze.txt	324	hsa-miR-1282-002803	Target	2_3		undetermined	35	x (undetermined Ct)
P:\Anselm\array cards\txt_data\2015-06-18 2-2 Card B koop schulze.txt	324	hsa-miR-1282-002803	Target	2_2		undetermined	35	x (undetermined Ct)
P:\Anselm\array cards\txt_data\2015-06-19 2-4 Card B koop schulze.txt	324	hsa-miR-1282-002803	Target	2_4		undetermined	35	x (undetermined Ct)
P:\Anselm\array cards\txt_data\2015-06-18 1-4 Card B koop schulze.txt	262	hsa-let-7c#-002405	Target	1_4		undetermined	35	x (undetermined Ct)
P:\Anselm\array cards\txt_data\2015-06-18 1-2 Card B koop schulze.txt	323	hsa-miR-1255B-002801	Target	1_2		31.195	31.195
P:\Anselm\array cards\txt_data\2015-06-18 1-1 Card B koop schulze.txt	323	hsa-miR-1255B-002801	Target	1_1		32.442	32.442
P:\Anselm\array cards\txt_data\2015-06-18 1-4 Card B koop schulze.txt	323	hsa-miR-1255B-002801	Target	1_4		30.023	30.023
P:\Anselm\array cards\txt_data\2015-06-18 1-3 Card B koop schulze.txt	323	hsa-miR-1255B-002801	Target	1_3		30.366	30.366
P:\Anselm\array cards\txt_data\2015-06-12 2-1 Card A koop schulze.txt	39	hsa-miR-29c-000587	Target	2_1		27.118	27.118
P:\Anselm\array cards\txt_data\2015-06-18 2-4 Card A koop schulze.txt	107	RNU48-001006	Target	2_4		34.455	34.455
P:\Anselm\array cards\txt_data\2015-06-19 2-4 Card B koop schulze.txt	107	RNU48-001006	Target	2_4		33.882	33.882
P:\Anselm\array cards\txt_data\2015-06-18 1-3 Card B koop schulze.txt	99	hsa-miR-621-001598	Target	1_3		undetermined	35	x (undetermined Ct)
P:\Anselm\array cards\txt_data\2015-06-12 2-3 Card A koop schulze.txt	39	hsa-miR-29c-000587	Target	2_3		29.831	29.831
P:\Anselm\array cards\txt_data\2015-06-12 2-3 Card A koop schulze.txt	107	RNU48-001006	Target	2_3		31.709	31.709
P:\Anselm\array cards\txt_data\2015-06-19 2-3 Card B koop schulze.txt	107	RNU48-001006	Target	2_3		29.874	29.874
P:\Anselm\array cards\txt_data\2015-06-18 1-4 Card B koop schulze.txt	99	hsa-miR-621-001598	Target	1_4		undetermined	35	x (undetermined Ct)
P:\Anselm\array cards\txt_data\2015-06-12 2-2 Card A koop schulze.txt	39	hsa-miR-29c-000587	Target	2_2		28.337	28.337
P:\Anselm\array cards\txt_data\2015-06-12 2-2 Card A koop schulze.txt	107	RNU48-001006	Target	2_2		31.467	31.467
P:\Anselm\array cards\txt_data\2015-06-18 2-2 Card B koop schulze.txt	107	RNU48-001006	Target	2_2		31.88	31.88
P:\Anselm\array cards\txt_data\2015-06-18 1-1 Card B koop schulze.txt	99	hsa-miR-621-001598	Target	1_1		undetermined	35	x (undetermined Ct)
P:\Anselm\array cards\txt_data\2015-06-18 1-2 Card B koop schulze.txt	99	hsa-miR-621-001598	Target	1_2		undetermined	35	x (undetermined Ct)
P:\Anselm\array cards\txt_data\2015-06-18 2-4 Card A koop schulze.txt	39	hsa-miR-29c-000587	Target	2_4		undetermined	35	x (undetermined Ct)
P:\Anselm\array cards\txt_data\2015-06-12 2-3 Card A koop schulze.txt	283	hsa-miR-524-5p-001982	Target	2_3		undetermined	35	x (undetermined Ct)
P:\Anselm\array cards\txt_data\2015-06-18 2-4 Card A koop schulze.txt	283	hsa-miR-524-5p-001982	Target	2_4		undetermined	35	x (undetermined Ct)
P:\Anselm\array cards\txt_data\2015-06-12 2-1 Card A koop schulze.txt	283	hsa-miR-524-5p-001982	Target	2_1		undetermined	35	x (undetermined Ct)
P:\Anselm\array cards\txt_data\2015-06-12 2-2 Card A koop schulze.txt	283	hsa-miR-524-5p-001982	Target	2_2		undetermined	35	x (undetermined Ct)
P:\Anselm\array cards\txt_data\2015-06-18 2-4 Card A koop schulze.txt	340	hsa-miR-744-002324	Target	2_4		undetermined	35	x (undetermined Ct)
P:\Anselm\array cards\txt_data\2015-06-18 1-4 Card A koop schulze.txt	29	hsa-miR-26a-000405	Target	1_4		30.421	30.421
P:\Anselm\array cards\txt_data\2015-06-11 1-3 Card A koop schulze.txt	260	hsa-miR-515-5p-001112	Target	1_3		undetermined	35	x (undetermined Ct)
P:\Anselm\array cards\txt_data\2015-06-18 1-4 Card A koop schulze.txt	260	hsa-miR-515-5p-001112	Target	1_4		undetermined	35	x (undetermined Ct)
P:\Anselm\array cards\txt_data\2015-06-11 1-3 Card A koop schulze.txt	29	hsa-miR-26a-000405	Target	1_3		26.205	26.205
P:\Anselm\array cards\txt_data\2015-06-11 1-2 Card A koop schulze.txt	29	hsa-miR-26a-000405	Target	1_2		24.879	24.879
P:\Anselm\array cards\txt_data\2015-06-11 1-1 Card A koop schulze.txt	29	hsa-miR-26a-000405	Target	1_1		25.813	25.813
P:\Anselm\array cards\txt_data\2015-06-11 1-1 Card A koop schulze.txt	260	hsa-miR-515-5p-001112	Target	1_1		undetermined	35	x (undetermined Ct)
P:\Anselm\array cards\txt_data\2015-06-11 1-2 Card A koop schulze.txt	260	hsa-miR-515-5p-001112	Target	1_2		undetermined	35	x (undetermined Ct)
P:\Anselm\array cards\txt_data\2015-06-18 1-4 Card B koop schulze.txt	272	hsa-miR-19a#-002424	Target	1_4		undetermined	35	x (undetermined Ct)
P:\Anselm\array cards\txt_data\2015-06-18 1-3 Card B koop schulze.txt	272	hsa-miR-19a#-002424	Target	1_3		undetermined	35	x (undetermined Ct)
P:\Anselm\array cards\txt_data\2015-06-18 1-4 Card B koop schulze.txt	103	hsa-miR-649-001602	Target	1_4		undetermined	35	x (undetermined Ct)
P:\Anselm\array cards\txt_data\2015-06-18 1-2 Card B koop schulze.txt	272	hsa-miR-19a#-002424	Target	1_2		undetermined	35	x (undetermined Ct)
P:\Anselm\array cards\txt_data\2015-06-12 2-3 Card A koop schulze.txt	360	hsa-miR-147-000469	Target	2_3		25.437	25.437
P:\Anselm\array cards\txt_data\2015-06-18 1-3 Card B koop schulze.txt	103	hsa-miR-649-001602	Target	1_3		undetermined	35	x (undetermined Ct)
P:\Anselm\array cards\txt_data\2015-06-18 1-1 Card B koop schulze.txt	272	hsa-miR-19a#-002424	Target	1_1		34.665	34.665
P:\Anselm\array cards\txt_data\2015-06-18 2-4 Card A koop schulze.txt	360	hsa-miR-147-000469	Target	2_4		undetermined	35	x (undetermined Ct)
P:\Anselm\array cards\txt_data\2015-06-18 1-2 Card B koop schulze.txt	103	hsa-miR-649-001602	Target	1_2		undetermined	35	x (undetermined Ct)
P:\Anselm\array cards\txt_data\2015-06-18 1-1 Card B koop schulze.txt	103	hsa-miR-649-001602	Target	1_1		undetermined	35	x (undetermined Ct)
P:\Anselm\array cards\txt_data\2015-06-18 1-4 Card A koop schulze.txt	292	hsa-miR-542-5p-002240	Target	1_4		undetermined	35	x (undetermined Ct)
P:\Anselm\array cards\txt_data\2015-06-12 2-1 Card A koop schulze.txt	360	hsa-miR-147-000469	Target	2_1		26.328	26.328
P:\Anselm\array cards\txt_data\2015-06-12 2-2 Card A koop schulze.txt	360	hsa-miR-147-000469	Target	2_2		24.857	24.857
P:\Anselm\array cards\txt_data\2015-06-18 1-1 Card B koop schulze.txt	263	hsa-let-7e#-002407	Target	1_1		undetermined	35	x (undetermined Ct)
P:\Anselm\array cards\txt_data\2015-06-18 1-2 Card B koop schulze.txt	263	hsa-let-7e#-002407	Target	1_2		undetermined	35	x (undetermined Ct)
P:\Anselm\array cards\txt_data\2015-06-11 1-1 Card A koop schulze.txt	299	hsa-miR-548c-001590	Target	1_1		33.999	33.999
P:\Anselm\array cards\txt_data\2015-06-18 1-3 Card B koop schulze.txt	263	hsa-let-7e#-002407	Target	1_3		undetermined	35	x (undetermined Ct)
P:\Anselm\array cards\txt_data\2015-06-18 1-4 Card B koop schulze.txt	263	hsa-let-7e#-002407	Target	1_4		undetermined	35	x (undetermined Ct)
P:\Anselm\array cards\txt_data\2015-06-11 1-3 Card A koop schulze.txt	299	hsa-miR-548c-001590	Target	1_3		34.2	34.2
P:\Anselm\array cards\txt_data\2015-06-11 1-2 Card A koop schulze.txt	299	hsa-miR-548c-001590	Target	1_2		35.32	35	x (undetermined Ct)
P:\Anselm\array cards\txt_data\2015-06-18 1-4 Card A koop schulze.txt	299	hsa-miR-548c-001590	Target	1_4		undetermined	35	x (undetermined Ct)
P:\Anselm\array cards\txt_data\2015-06-18 2-1 Card B koop schulze.txt	312	hsa-miR-1201-002781	Target	2_1		35.805	35	x (undetermined Ct)
P:\Anselm\array cards\txt_data\2015-06-18 2-2 Card B koop schulze.txt	312	hsa-miR-1201-002781	Target	2_2		undetermined	35	x (undetermined Ct)
P:\Anselm\array cards\txt_data\2015-06-19 2-3 Card B koop schulze.txt	312	hsa-miR-1201-002781	Target	2_3		undetermined	35	x (undetermined Ct)
P:\Anselm\array cards\txt_data\2015-06-19 2-4 Card B koop schulze.txt	312	hsa-miR-1201-002781	Target	2_4		undetermined	35	x (undetermined Ct)
P:\Anselm\array cards\txt_data\2015-06-11 1-3 Card A koop schulze.txt	3	hsa-let-7d-002283	Target	1_3		30.172	30.172
P:\Anselm\array cards\txt_data\2015-06-11 1-2 Card A koop schulze.txt	3	hsa-let-7d-002283	Target	1_2		29.16	29.16
P:\Anselm\array cards\txt_data\2015-06-11 1-1 Card A koop schulze.txt	3	hsa-let-7d-002283	Target	1_1		31.496	31.496
P:\Anselm\array cards\txt_data\2015-06-12 2-1 Card A koop schulze.txt	18	hsa-miR-18b-002217	Target	2_1		21.944	21.944
P:\Anselm\array cards\txt_data\2015-06-12 2-2 Card A koop schulze.txt	18	hsa-miR-18b-002217	Target	2_2		21.152	21.152
P:\Anselm\array cards\txt_data\2015-06-18 1-2 Card B koop schulze.txt	135	hsa-miR-136#-002100	Target	1_2		31.716	31.716
P:\Anselm\array cards\txt_data\2015-06-18 1-1 Card B koop schulze.txt	135	hsa-miR-136#-002100	Target	1_1		31.984	31.984
P:\Anselm\array cards\txt_data\2015-06-18 1-4 Card B koop schulze.txt	135	hsa-miR-136#-002100	Target	1_4		undetermined	35	x (undetermined Ct)
P:\Anselm\array cards\txt_data\2015-06-18 1-3 Card B koop schulze.txt	135	hsa-miR-136#-002100	Target	1_3		33.761	33.761
P:\Anselm\array cards\txt_data\2015-06-18 1-4 Card A koop schulze.txt	3	hsa-let-7d-002283	Target	1_4		31.476	31.476
P:\Anselm\array cards\txt_data\2015-06-18 1-2 Card B koop schulze.txt	100	hsa-miR-646-001599	Target	1_2		34.589	34.589
P:\Anselm\array cards\txt_data\2015-06-18 1-1 Card B koop schulze.txt	100	hsa-miR-646-001599	Target	1_1		undetermined	35	x (undetermined Ct)
P:\Anselm\array cards\txt_data\2015-06-12 2-1 Card A koop schulze.txt	340	hsa-miR-744-002324	Target	2_1		26.764	26.764
P:\Anselm\array cards\txt_data\2015-06-18 1-4 Card B koop schulze.txt	100	hsa-miR-646-001599	Target	1_4		undetermined	35	x (undetermined Ct)
P:\Anselm\array cards\txt_data\2015-06-12 2-2 Card A koop schulze.txt	340	hsa-miR-744-002324	Target	2_2		27.536	27.536
P:\Anselm\array cards\txt_data\2015-06-18 1-3 Card B koop schulze.txt	100	hsa-miR-646-001599	Target	1_3		undetermined	35	x (undetermined Ct)
P:\Anselm\array cards\txt_data\2015-06-12 2-3 Card A koop schulze.txt	340	hsa-miR-744-002324	Target	2_3		27.901	27.901
P:\Anselm\array cards\txt_data\2015-06-11 1-3 Card A koop schulze.txt	242	mmu-miR-499-001352	Target	1_3		undetermined	35	x (undetermined Ct)
P:\Anselm\array cards\txt_data\2015-06-18 1-4 Card A koop schulze.txt	242	mmu-miR-499-001352	Target	1_4		undetermined	35	x (undetermined Ct)
P:\Anselm\array cards\txt_data\2015-06-11 1-1 Card A koop schulze.txt	242	mmu-miR-499-001352	Target	1_1		undetermined	35	x (undetermined Ct)
P:\Anselm\array cards\txt_data\2015-06-11 1-2 Card A koop schulze.txt	242	mmu-miR-499-001352	Target	1_2		35.1	35	x (undetermined Ct)
P:\Anselm\array cards\txt_data\2015-06-11 1-1 Card A koop schulze.txt	87	mmu-miR-140-001187	Target	1_1		31.926	31.926
P:\Anselm\array cards\txt_data\2015-06-11 1-2 Card A koop schulze.txt	87	mmu-miR-140-001187	Target	1_2		30.19	30.19
P:\Anselm\array cards\txt_data\2015-06-12 2-3 Card A koop schulze.txt	279	hsa-miR-520g-001121	Target	2_3		35.256	35	x (undetermined Ct)
P:\Anselm\array cards\txt_data\2015-06-11 1-3 Card A koop schulze.txt	87	mmu-miR-140-001187	Target	1_3		31.79	31.79
P:\Anselm\array cards\txt_data\2015-06-18 2-4 Card A koop schulze.txt	279	hsa-miR-520g-001121	Target	2_4		undetermined	35	x (undetermined Ct)
P:\Anselm\array cards\txt_data\2015-06-18 1-1 Card B koop schulze.txt	291	hsa-miR-144-002676	Target	1_1		27.412	27.412
P:\Anselm\array cards\txt_data\2015-06-12 2-1 Card A koop schulze.txt	279	hsa-miR-520g-001121	Target	2_1		36.349	35	x (undetermined Ct)
P:\Anselm\array cards\txt_data\2015-06-18 1-2 Card B koop schulze.txt	291	hsa-miR-144-002676	Target	1_2		28.752	28.752
P:\Anselm\array cards\txt_data\2015-06-12 2-2 Card A koop schulze.txt	279	hsa-miR-520g-001121	Target	2_2		35.245	35	x (undetermined Ct)
P:\Anselm\array cards\txt_data\2015-06-18 1-3 Card B koop schulze.txt	262	hsa-let-7c#-002405	Target	1_3		undetermined	35	x (undetermined Ct)
P:\Anselm\array cards\txt_data\2015-06-18 1-2 Card B koop schulze.txt	377	hsa-miR-664-002897	Target	1_2		28.167	28.167
P:\Anselm\array cards\txt_data\2015-06-18 1-2 Card B koop schulze.txt	262	hsa-let-7c#-002405	Target	1_2		undetermined	35	x (undetermined Ct)
P:\Anselm\array cards\txt_data\2015-06-18 1-1 Card B koop schulze.txt	377	hsa-miR-664-002897	Target	1_1		29.129	29.129
P:\Anselm\array cards\txt_data\2015-06-18 1-4 Card B koop schulze.txt	377	hsa-miR-664-002897	Target	1_4		29.182	29.182
P:\Anselm\array cards\txt_data\2015-06-18 1-3 Card B koop schulze.txt	291	hsa-miR-144-002676	Target	1_3		28.46	28.46
P:\Anselm\array cards\txt_data\2015-06-18 1-1 Card B koop schulze.txt	262	hsa-let-7c#-002405	Target	1_1		undetermined	35	x (undetermined Ct)
P:\Anselm\array cards\txt_data\2015-06-18 1-4 Card B koop schulze.txt	291	hsa-miR-144-002676	Target	1_4		undetermined	35	x (undetermined Ct)
P:\Anselm\array cards\txt_data\2015-06-18 1-3 Card B koop schulze.txt	377	hsa-miR-664-002897	Target	1_3		29.694	29.694
P:\Anselm\array cards\txt_data\2015-06-18 1-4 Card A koop schulze.txt	87	mmu-miR-140-001187	Target	1_4		30.423	30.423
P:\Anselm\array cards\txt_data\2015-06-18 2-4 Card A koop schulze.txt	18	hsa-miR-18b-002217	Target	2_4		27.366	27.366
P:\Anselm\array cards\txt_data\2015-06-12 2-3 Card A koop schulze.txt	18	hsa-miR-18b-002217	Target	2_3		20.577	20.577
P:\Anselm\array cards\txt_data\2015-06-11 1-1 Card A koop schulze.txt	70	hsa-miR-128a-002216	Target	1_1		29.488	29.488
P:\Anselm\array cards\txt_data\2015-06-11 1-2 Card A koop schulze.txt	70	hsa-miR-128a-002216	Target	1_2		28.45	28.45
P:\Anselm\array cards\txt_data\2015-06-11 1-3 Card A koop schulze.txt	70	hsa-miR-128a-002216	Target	1_3		29.172	29.172
P:\Anselm\array cards\txt_data\2015-06-18 1-4 Card A koop schulze.txt	70	hsa-miR-128a-002216	Target	1_4		33.384	33.384
P:\Anselm\array cards\txt_data\2015-06-18 1-4 Card B koop schulze.txt	348	hsa-miR-1256-002850	Target	1_4		undetermined	35	x (undetermined Ct)
P:\Anselm\array cards\txt_data\2015-06-18 1-1 Card B koop schulze.txt	348	hsa-miR-1256-002850	Target	1_1		undetermined	35	x (undetermined Ct)
P:\Anselm\array cards\txt_data\2015-06-18 1-3 Card B koop schulze.txt	348	hsa-miR-1256-002850	Target	1_3		undetermined	35	x (undetermined Ct)
P:\Anselm\array cards\txt_data\2015-06-18 1-2 Card B koop schulze.txt	348	hsa-miR-1256-002850	Target	1_2		34.257	34.257
P:\Anselm\array cards\txt_data\2015-06-11 1-1 Card A koop schulze.txt	268	hsa-miR-518c-002401	Target	1_1		undetermined	35	x (undetermined Ct)
P:\Anselm\array cards\txt_data\2015-06-11 1-2 Card A koop schulze.txt	268	hsa-miR-518c-002401	Target	1_2		undetermined	35	x (undetermined Ct)
P:\Anselm\array cards\txt_data\2015-06-11 1-3 Card A koop schulze.txt	268	hsa-miR-518c-002401	Target	1_3		undetermined	35	x (undetermined Ct)
P:\Anselm\array cards\txt_data\2015-06-18 1-4 Card A koop schulze.txt	268	hsa-miR-518c-002401	Target	1_4		undetermined	35	x (undetermined Ct)
P:\Anselm\array cards\txt_data\2015-06-18 1-1 Card B koop schulze.txt	132	hsa-miR-221#-002096	Target	1_1		undetermined	35	x (undetermined Ct)
P:\Anselm\array cards\txt_data\2015-06-18 1-4 Card B koop schulze.txt	132	hsa-miR-221#-002096	Target	1_4		undetermined	35	x (undetermined Ct)
P:\Anselm\array cards\txt_data\2015-06-18 2-4 Card A koop schulze.txt	40	hsa-miR-30b-000602	Target	2_4		32.696	32.696
P:\Anselm\array cards\txt_data\2015-06-12 2-3 Card A koop schulze.txt	40	hsa-miR-30b-000602	Target	2_3		23.41	23.41
P:\Anselm\array cards\txt_data\2015-06-18 1-2 Card B koop schulze.txt	132	hsa-miR-221#-002096	Target	1_2		undetermined	35	x (undetermined Ct)
P:\Anselm\array cards\txt_data\2015-06-18 1-3 Card B koop schulze.txt	132	hsa-miR-221#-002096	Target	1_3		undetermined	35	x (undetermined Ct)
P:\Anselm\array cards\txt_data\2015-06-12 2-2 Card A koop schulze.txt	40	hsa-miR-30b-000602	Target	2_2		21.47	21.47
P:\Anselm\array cards\txt_data\2015-06-12 2-1 Card A koop schulze.txt	40	hsa-miR-30b-000602	Target	2_1		21.753	21.753
P:\Anselm\array cards\txt_data\2015-06-12 2-1 Card A koop schulze.txt	328	hsa-miR-642-001592	Target	2_1		32.841	32.841
P:\Anselm\array cards\txt_data\2015-06-12 2-2 Card A koop schulze.txt	328	hsa-miR-642-001592	Target	2_2		31.8	31.8
P:\Anselm\array cards\txt_data\2015-06-12 2-3 Card A koop schulze.txt	328	hsa-miR-642-001592	Target	2_3		33.706	33.706
P:\Anselm\array cards\txt_data\2015-06-18 2-4 Card A koop schulze.txt	328	hsa-miR-642-001592	Target	2_4		undetermined	35	x (undetermined Ct)
P:\Anselm\array cards\txt_data\2015-06-19 2-4 Card B koop schulze.txt	138	hsa-miR-186#-002105	Target	2_4		undetermined	35	x (undetermined Ct)
P:\Anselm\array cards\txt_data\2015-06-12 2-1 Card A koop schulze.txt	219	hsa-miR-452-002329	Target	2_1		12.369	12.369
P:\Anselm\array cards\txt_data\2015-06-12 2-2 Card A koop schulze.txt	219	hsa-miR-452-002329	Target	2_2		12.13	12.13
P:\Anselm\array cards\txt_data\2015-06-19 2-3 Card B koop schulze.txt	138	hsa-miR-186#-002105	Target	2_3		undetermined	35	x (undetermined Ct)
P:\Anselm\array cards\txt_data\2015-06-18 2-2 Card B koop schulze.txt	138	hsa-miR-186#-002105	Target	2_2		undetermined	35	x (undetermined Ct)
P:\Anselm\array cards\txt_data\2015-06-18 2-1 Card B koop schulze.txt	138	hsa-miR-186#-002105	Target	2_1		undetermined	35	x (undetermined Ct)
P:\Anselm\array cards\txt_data\2015-06-12 2-3 Card A koop schulze.txt	219	hsa-miR-452-002329	Target	2_3		12.295	12.295
P:\Anselm\array cards\txt_data\2015-06-18 2-4 Card A koop schulze.txt	219	hsa-miR-452-002329	Target	2_4		24.426	24.426
P:\Anselm\array cards\txt_data\2015-06-18 1-4 Card B koop schulze.txt	114	hsa-miR-581-001622	Target	1_4		undetermined	35	x (undetermined Ct)
P:\Anselm\array cards\txt_data\2015-06-18 1-1 Card B koop schulze.txt	114	hsa-miR-581-001622	Target	1_1		15.843	15.843
P:\Anselm\array cards\txt_data\2015-06-18 1-3 Card B koop schulze.txt	114	hsa-miR-581-001622	Target	1_3		undetermined	35	x (undetermined Ct)
P:\Anselm\array cards\txt_data\2015-06-18 1-2 Card B koop schulze.txt	114	hsa-miR-581-001622	Target	1_2		undetermined	35	x (undetermined Ct)
P:\Anselm\array cards\txt_data\2015-06-11 1-3 Card A koop schulze.txt	326	hsa-miR-629-002436	Target	1_3		33.726	33.726
P:\Anselm\array cards\txt_data\2015-06-18 1-4 Card A koop schulze.txt	326	hsa-miR-629-002436	Target	1_4		33.934	33.934
P:\Anselm\array cards\txt_data\2015-06-11 1-1 Card A koop schulze.txt	326	hsa-miR-629-002436	Target	1_1		undetermined	35	x (undetermined Ct)
P:\Anselm\array cards\txt_data\2015-06-11 1-2 Card A koop schulze.txt	326	hsa-miR-629-002436	Target	1_2		33.801	33.801
P:\Anselm\array cards\txt_data\2015-06-11 1-3 Card A koop schulze.txt	308	hsa-miR-574-3p-002349	Target	1_3		26.41	26.41
P:\Anselm\array cards\txt_data\2015-06-18 1-4 Card A koop schulze.txt	308	hsa-miR-574-3p-002349	Target	1_4		25.591	25.591
P:\Anselm\array cards\txt_data\2015-06-11 1-1 Card A koop schulze.txt	308	hsa-miR-574-3p-002349	Target	1_1		26.317	26.317
P:\Anselm\array cards\txt_data\2015-06-11 1-2 Card A koop schulze.txt	308	hsa-miR-574-3p-002349	Target	1_2		25.439	25.439
P:\Anselm\array cards\txt_data\2015-06-18 2-1 Card B koop schulze.txt	118	rno-miR-29c#-001818	Target	2_1		35.302	35	x (undetermined Ct)
P:\Anselm\array cards\txt_data\2015-06-18 1-4 Card B koop schulze.txt	205	hsa-miR-99b#-002196	Target	1_4		30.992	30.992
P:\Anselm\array cards\txt_data\2015-06-19 2-3 Card B koop schulze.txt	118	rno-miR-29c#-001818	Target	2_3		34.81	34.81
P:\Anselm\array cards\txt_data\2015-06-18 2-4 Card A koop schulze.txt	59	RNU44-001094	Target	2_4		undetermined	35	x (undetermined Ct)
P:\Anselm\array cards\txt_data\2015-06-19 2-4 Card B koop schulze.txt	59	RNU44-001094	Target	2_4		undetermined	35	x (undetermined Ct)
P:\Anselm\array cards\txt_data\2015-06-18 2-2 Card B koop schulze.txt	118	rno-miR-29c#-001818	Target	2_2		34.775	34.775
P:\Anselm\array cards\txt_data\2015-06-12 2-3 Card A koop schulze.txt	59	RNU44-001094	Target	2_3		29.926	29.926
P:\Anselm\array cards\txt_data\2015-06-19 2-3 Card B koop schulze.txt	59	RNU44-001094	Target	2_3		undetermined	35	x (undetermined Ct)
P:\Anselm\array cards\txt_data\2015-06-18 1-1 Card B koop schulze.txt	205	hsa-miR-99b#-002196	Target	1_1		30.033	30.033
P:\Anselm\array cards\txt_data\2015-06-19 2-4 Card B koop schulze.txt	118	rno-miR-29c#-001818	Target	2_4		undetermined	35	x (undetermined Ct)
P:\Anselm\array cards\txt_data\2015-06-18 1-3 Card B koop schulze.txt	205	hsa-miR-99b#-002196	Target	1_3		32.694	32.694
P:\Anselm\array cards\txt_data\2015-06-18 1-2 Card B koop schulze.txt	205	hsa-miR-99b#-002196	Target	1_2		29.711	29.711
P:\Anselm\array cards\txt_data\2015-06-11 1-2 Card A koop schulze.txt	292	hsa-miR-542-5p-002240	Target	1_2		35.267	35	x (undetermined Ct)
P:\Anselm\array cards\txt_data\2015-06-11 1-3 Card A koop schulze.txt	292	hsa-miR-542-5p-002240	Target	1_3		undetermined	35	x (undetermined Ct)
P:\Anselm\array cards\txt_data\2015-06-11 1-1 Card A koop schulze.txt	292	hsa-miR-542-5p-002240	Target	1_1		35.276	35	x (undetermined Ct)
P:\Anselm\array cards\txt_data\2015-06-12 2-2 Card A koop schulze.txt	59	RNU44-001094	Target	2_2		undetermined	35	x (undetermined Ct)
P:\Anselm\array cards\txt_data\2015-06-18 2-2 Card B koop schulze.txt	59	RNU44-001094	Target	2_2		undetermined	35	x (undetermined Ct)
P:\Anselm\array cards\txt_data\2015-06-12 2-1 Card A koop schulze.txt	59	RNU44-001094	Target	2_1		undetermined	35	x (undetermined Ct)
P:\Anselm\array cards\txt_data\2015-06-18 2-1 Card B koop schulze.txt	59	RNU44-001094	Target	2_1		undetermined	35	x (undetermined Ct)
P:\Anselm\array cards\txt_data\2015-06-18 2-2 Card B koop schulze.txt	188	hsa-miR-106a#-002170	Target	2_2		undetermined	35	x (undetermined Ct)
P:\Anselm\array cards\txt_data\2015-06-18 1-4 Card B koop schulze.txt	159	hsa-miR-132#-002132	Target	1_4		undetermined	35	x (undetermined Ct)
P:\Anselm\array cards\txt_data\2015-06-18 1-4 Card A koop schulze.txt	378	hsa-miR-509-3-5p-002155	Target	1_4		undetermined	35	x (undetermined Ct)
P:\Anselm\array cards\txt_data\2015-06-18 2-1 Card B koop schulze.txt	188	hsa-miR-106a#-002170	Target	2_1		undetermined	35	x (undetermined Ct)
P:\Anselm\array cards\txt_data\2015-06-19 2-4 Card B koop schulze.txt	330	hsa-miR-1254-002818	Target	2_4		undetermined	35	x (undetermined Ct)
P:\Anselm\array cards\txt_data\2015-06-19 2-4 Card B koop schulze.txt	188	hsa-miR-106a#-002170	Target	2_4		undetermined	35	x (undetermined Ct)
P:\Anselm\array cards\txt_data\2015-06-18 1-2 Card B koop schulze.txt	159	hsa-miR-132#-002132	Target	1_2		undetermined	35	x (undetermined Ct)
P:\Anselm\array cards\txt_data\2015-06-11 1-2 Card A koop schulze.txt	378	hsa-miR-509-3-5p-002155	Target	1_2		undetermined	35	x (undetermined Ct)
P:\Anselm\array cards\txt_data\2015-06-19 2-3 Card B koop schulze.txt	330	hsa-miR-1254-002818	Target	2_3		30.53	30.53
P:\Anselm\array cards\txt_data\2015-06-19 2-3 Card B koop schulze.txt	188	hsa-miR-106a#-002170	Target	2_3		undetermined	35	x (undetermined Ct)
P:\Anselm\array cards\txt_data\2015-06-18 1-3 Card B koop schulze.txt	159	hsa-miR-132#-002132	Target	1_3		undetermined	35	x (undetermined Ct)
P:\Anselm\array cards\txt_data\2015-06-11 1-3 Card A koop schulze.txt	378	hsa-miR-509-3-5p-002155	Target	1_3		undetermined	35	x (undetermined Ct)
P:\Anselm\array cards\txt_data\2015-06-19 2-4 Card B koop schulze.txt	20	hsa-miR-200a#-001011	Target	2_4		undetermined	35	x (undetermined Ct)
P:\Anselm\array cards\txt_data\2015-06-18 2-2 Card B koop schulze.txt	330	hsa-miR-1254-002818	Target	2_2		34.165	34.165
P:\Anselm\array cards\txt_data\2015-06-19 2-3 Card B koop schulze.txt	20	hsa-miR-200a#-001011	Target	2_3		undetermined	35	x (undetermined Ct)
P:\Anselm\array cards\txt_data\2015-06-18 2-1 Card B koop schulze.txt	330	hsa-miR-1254-002818	Target	2_1		undetermined	35	x (undetermined Ct)
P:\Anselm\array cards\txt_data\2015-06-18 1-1 Card B koop schulze.txt	159	hsa-miR-132#-002132	Target	1_1		undetermined	35	x (undetermined Ct)
P:\Anselm\array cards\txt_data\2015-06-11 1-1 Card A koop schulze.txt	378	hsa-miR-509-3-5p-002155	Target	1_1		undetermined	35	x (undetermined Ct)
P:\Anselm\array cards\txt_data\2015-06-12 2-1 Card A koop schulze.txt	284	hsa-miR-525-3p-002385	Target	2_1		undetermined	35	x (undetermined Ct)
P:\Anselm\array cards\txt_data\2015-06-18 2-1 Card B koop schulze.txt	20	hsa-miR-200a#-001011	Target	2_1		undetermined	35	x (undetermined Ct)
P:\Anselm\array cards\txt_data\2015-06-12 2-2 Card A koop schulze.txt	284	hsa-miR-525-3p-002385	Target	2_2		undetermined	35	x (undetermined Ct)
P:\Anselm\array cards\txt_data\2015-06-18 2-2 Card B koop schulze.txt	20	hsa-miR-200a#-001011	Target	2_2		32.587	32.587
P:\Anselm\array cards\txt_data\2015-06-12 2-3 Card A koop schulze.txt	284	hsa-miR-525-3p-002385	Target	2_3		undetermined	35	x (undetermined Ct)
P:\Anselm\array cards\txt_data\2015-06-18 2-4 Card A koop schulze.txt	284	hsa-miR-525-3p-002385	Target	2_4		undetermined	35	x (undetermined Ct)
P:\Anselm\array cards\txt_data\2015-06-18 1-2 Card B koop schulze.txt	216	hsa-miR-190b-002263	Target	1_2		34.747	34.747
P:\Anselm\array cards\txt_data\2015-06-11 1-3 Card A koop schulze.txt	168	hsa-miR-331-5p-002233	Target	1_3		35.235	35	x (undetermined Ct)
P:\Anselm\array cards\txt_data\2015-06-18 1-4 Card B koop schulze.txt	242	hsa-miR-181c#-002333	Target	1_4		35.091	35	x (undetermined Ct)
P:\Anselm\array cards\txt_data\2015-06-18 1-3 Card B koop schulze.txt	216	hsa-miR-190b-002263	Target	1_3		32.83	32.83
P:\Anselm\array cards\txt_data\2015-06-11 1-2 Card A koop schulze.txt	168	hsa-miR-331-5p-002233	Target	1_2		36.456	35	x (undetermined Ct)
P:\Anselm\array cards\txt_data\2015-06-18 1-1 Card B koop schulze.txt	216	hsa-miR-190b-002263	Target	1_1		35.628	35	x (undetermined Ct)
P:\Anselm\array cards\txt_data\2015-06-18 1-4 Card A koop schulze.txt	168	hsa-miR-331-5p-002233	Target	1_4		36.139	35	x (undetermined Ct)
P:\Anselm\array cards\txt_data\2015-06-18 1-1 Card B koop schulze.txt	242	hsa-miR-181c#-002333	Target	1_1		31.941	31.941
P:\Anselm\array cards\txt_data\2015-06-11 1-3 Card A koop schulze.txt	28	hsa-miR-25-000403	Target	1_3		22.829	22.829
P:\Anselm\array cards\txt_data\2015-06-18 1-4 Card A koop schulze.txt	28	hsa-miR-25-000403	Target	1_4		24.299	24.299
P:\Anselm\array cards\txt_data\2015-06-18 1-4 Card B koop schulze.txt	216	hsa-miR-190b-002263	Target	1_4		32.9	32.9
P:\Anselm\array cards\txt_data\2015-06-18 1-3 Card B koop schulze.txt	242	hsa-miR-181c#-002333	Target	1_3		34.127	34.127
P:\Anselm\array cards\txt_data\2015-06-11 1-1 Card A koop schulze.txt	28	hsa-miR-25-000403	Target	1_1		22.536	22.536
P:\Anselm\array cards\txt_data\2015-06-11 1-1 Card A koop schulze.txt	168	hsa-miR-331-5p-002233	Target	1_1		37.029	35	x (undetermined Ct)
P:\Anselm\array cards\txt_data\2015-06-18 1-2 Card B koop schulze.txt	242	hsa-miR-181c#-002333	Target	1_2		28.962	28.962
P:\Anselm\array cards\txt_data\2015-06-11 1-2 Card A koop schulze.txt	28	hsa-miR-25-000403	Target	1_2		21.844	21.844
P:\Anselm\array cards\txt_data\2015-06-12 2-1 Card A koop schulze.txt	366	hsa-miR-220-000523	Target	2_1		undetermined	35	x (undetermined Ct)
P:\Anselm\array cards\txt_data\2015-06-12 2-3 Card A koop schulze.txt	54	hsa-miR-100-000437	Target	2_3		29.015	29.015
P:\Anselm\array cards\txt_data\2015-06-18 2-4 Card A koop schulze.txt	54	hsa-miR-100-000437	Target	2_4		undetermined	35	x (undetermined Ct)
P:\Anselm\array cards\txt_data\2015-06-12 2-1 Card A koop schulze.txt	54	hsa-miR-100-000437	Target	2_1		29.344	29.344
P:\Anselm\array cards\txt_data\2015-06-18 2-4 Card A koop schulze.txt	366	hsa-miR-220-000523	Target	2_4		undetermined	35	x (undetermined Ct)
P:\Anselm\array cards\txt_data\2015-06-12 2-2 Card A koop schulze.txt	54	hsa-miR-100-000437	Target	2_2		29.269	29.269
P:\Anselm\array cards\txt_data\2015-06-12 2-2 Card A koop schulze.txt	366	hsa-miR-220-000523	Target	2_2		undetermined	35	x (undetermined Ct)
P:\Anselm\array cards\txt_data\2015-06-12 2-3 Card A koop schulze.txt	366	hsa-miR-220-000523	Target	2_3		32.478	32.478
P:\Anselm\array cards\txt_data\2015-06-19 2-3 Card B koop schulze.txt	113	hsa-miR-580-001621	Target	2_3		undetermined	35	x (undetermined Ct)
P:\Anselm\array cards\txt_data\2015-06-18 2-1 Card B koop schulze.txt	220	hsa-miR-200b#-002274	Target	2_1		undetermined	35	x (undetermined Ct)
P:\Anselm\array cards\txt_data\2015-06-19 2-4 Card B koop schulze.txt	113	hsa-miR-580-001621	Target	2_4		undetermined	35	x (undetermined Ct)
P:\Anselm\array cards\txt_data\2015-06-18 1-4 Card A koop schulze.txt	149	hsa-miR-296-000527	Target	1_4		30.258	30.258
P:\Anselm\array cards\txt_data\2015-06-18 2-1 Card B koop schulze.txt	113	hsa-miR-580-001621	Target	2_1		undetermined	35	x (undetermined Ct)
P:\Anselm\array cards\txt_data\2015-06-18 2-2 Card B koop schulze.txt	113	hsa-miR-580-001621	Target	2_2		32.705	32.705
P:\Anselm\array cards\txt_data\2015-06-18 1-1 Card B koop schulze.txt	267	hsa-let-7f-2#-002418	Target	1_1		undetermined	35	x (undetermined Ct)
P:\Anselm\array cards\txt_data\2015-06-18 1-4 Card B koop schulze.txt	267	hsa-let-7f-2#-002418	Target	1_4		undetermined	35	x (undetermined Ct)
P:\Anselm\array cards\txt_data\2015-06-18 2-4 Card A koop schulze.txt	21	hsa-miR-20a-000580	Target	2_4		32.607	32.607
P:\Anselm\array cards\txt_data\2015-06-18 1-3 Card B koop schulze.txt	267	hsa-let-7f-2#-002418	Target	1_3		undetermined	35	x (undetermined Ct)
P:\Anselm\array cards\txt_data\2015-06-12 2-3 Card A koop schulze.txt	21	hsa-miR-20a-000580	Target	2_3		22.285	22.285
P:\Anselm\array cards\txt_data\2015-06-18 1-2 Card B koop schulze.txt	267	hsa-let-7f-2#-002418	Target	1_2		35.055	35	x (undetermined Ct)
P:\Anselm\array cards\txt_data\2015-06-12 2-2 Card A koop schulze.txt	21	hsa-miR-20a-000580	Target	2_2		20.907	20.907
P:\Anselm\array cards\txt_data\2015-06-18 1-1 Card B koop schulze.txt	346	hsa-miR-1272-002845	Target	1_1		undetermined	35	x (undetermined Ct)
P:\Anselm\array cards\txt_data\2015-06-12 2-1 Card A koop schulze.txt	21	hsa-miR-20a-000580	Target	2_1		20.807	20.807
P:\Anselm\array cards\txt_data\2015-06-18 1-2 Card B koop schulze.txt	346	hsa-miR-1272-002845	Target	1_2		undetermined	35	x (undetermined Ct)
P:\Anselm\array cards\txt_data\2015-06-18 1-3 Card B koop schulze.txt	346	hsa-miR-1272-002845	Target	1_3		undetermined	35	x (undetermined Ct)
P:\Anselm\array cards\txt_data\2015-06-18 1-4 Card B koop schulze.txt	346	hsa-miR-1272-002845	Target	1_4		undetermined	35	x (undetermined Ct)
P:\Anselm\array cards\txt_data\2015-06-18 2-1 Card B koop schulze.txt	325	hsa-miR-1255A-002805	Target	2_1		undetermined	35	x (undetermined Ct)
P:\Anselm\array cards\txt_data\2015-06-11 1-3 Card A koop schulze.txt	149	hsa-miR-296-000527	Target	1_3		26.448	26.448
P:\Anselm\array cards\txt_data\2015-06-18 2-2 Card B koop schulze.txt	325	hsa-miR-1255A-002805	Target	2_2		undetermined	35	x (undetermined Ct)
P:\Anselm\array cards\txt_data\2015-06-11 1-2 Card A koop schulze.txt	149	hsa-miR-296-000527	Target	1_2		28.07	28.07
P:\Anselm\array cards\txt_data\2015-06-11 1-1 Card A koop schulze.txt	149	hsa-miR-296-000527	Target	1_1		27.043	27.043
P:\Anselm\array cards\txt_data\2015-06-19 2-4 Card B koop schulze.txt	325	hsa-miR-1255A-002805	Target	2_4		undetermined	35	x (undetermined Ct)
P:\Anselm\array cards\txt_data\2015-06-19 2-3 Card B koop schulze.txt	325	hsa-miR-1255A-002805	Target	2_3		undetermined	35	x (undetermined Ct)
P:\Anselm\array cards\txt_data\2015-06-18 1-4 Card A koop schulze.txt	53	hsa-miR-99b-000436	Target	1_4		30.487	30.487
P:\Anselm\array cards\txt_data\2015-06-11 1-3 Card A koop schulze.txt	53	hsa-miR-99b-000436	Target	1_3		26.038	26.038
P:\Anselm\array cards\txt_data\2015-06-11 1-2 Card A koop schulze.txt	53	hsa-miR-99b-000436	Target	1_2		24.685	24.685
P:\Anselm\array cards\txt_data\2015-06-11 1-1 Card A koop schulze.txt	53	hsa-miR-99b-000436	Target	1_1		26.203	26.203
P:\Anselm\array cards\txt_data\2015-06-12 2-1 Card A koop schulze.txt	275	hsa-miR-519e-002370	Target	2_1		undetermined	35	x (undetermined Ct)
P:\Anselm\array cards\txt_data\2015-06-12 2-3 Card A koop schulze.txt	275	hsa-miR-519e-002370	Target	2_3		undetermined	35	x (undetermined Ct)
P:\Anselm\array cards\txt_data\2015-06-12 2-2 Card A koop schulze.txt	275	hsa-miR-519e-002370	Target	2_2		undetermined	35	x (undetermined Ct)
P:\Anselm\array cards\txt_data\2015-06-18 2-4 Card A koop schulze.txt	275	hsa-miR-519e-002370	Target	2_4		undetermined	35	x (undetermined Ct)
P:\Anselm\array cards\txt_data\2015-06-18 2-4 Card A koop schulze.txt	194	hsa-miR-375-000564	Target	2_4		undetermined	35	x (undetermined Ct)
P:\Anselm\array cards\txt_data\2015-06-12 2-3 Card A koop schulze.txt	194	hsa-miR-375-000564	Target	2_3		29.908	29.908
P:\Anselm\array cards\txt_data\2015-06-12 2-2 Card A koop schulze.txt	194	hsa-miR-375-000564	Target	2_2		27.737	27.737
P:\Anselm\array cards\txt_data\2015-06-18 2-4 Card A koop schulze.txt	165	hsa-miR-330-000544	Target	2_4		undetermined	35	x (undetermined Ct)
P:\Anselm\array cards\txt_data\2015-06-12 2-3 Card A koop schulze.txt	165	hsa-miR-330-000544	Target	2_3		33.482	33.482
P:\Anselm\array cards\txt_data\2015-06-12 2-2 Card A koop schulze.txt	165	hsa-miR-330-000544	Target	2_2		31.303	31.303
P:\Anselm\array cards\txt_data\2015-06-12 2-1 Card A koop schulze.txt	165	hsa-miR-330-000544	Target	2_1		29.165	29.165
P:\Anselm\array cards\txt_data\2015-06-18 2-2 Card B koop schulze.txt	220	hsa-miR-200b#-002274	Target	2_2		undetermined	35	x (undetermined Ct)
P:\Anselm\array cards\txt_data\2015-06-12 2-1 Card A koop schulze.txt	194	hsa-miR-375-000564	Target	2_1		27.976	27.976
P:\Anselm\array cards\txt_data\2015-06-19 2-3 Card B koop schulze.txt	220	hsa-miR-200b#-002274	Target	2_3		undetermined	35	x (undetermined Ct)
P:\Anselm\array cards\txt_data\2015-06-19 2-4 Card B koop schulze.txt	220	hsa-miR-200b#-002274	Target	2_4		undetermined	35	x (undetermined Ct)
P:\Anselm\array cards\txt_data\2015-06-18 1-3 Card B koop schulze.txt	184	hsa-miR-149#-002164	Target	1_3		undetermined	35	x (undetermined Ct)
P:\Anselm\array cards\txt_data\2015-06-18 1-2 Card B koop schulze.txt	30	hsa-miR-519e#-001166	Target	1_2		undetermined	35	x (undetermined Ct)
P:\Anselm\array cards\txt_data\2015-06-18 1-4 Card B koop schulze.txt	184	hsa-miR-149#-002164	Target	1_4		undetermined	35	x (undetermined Ct)
P:\Anselm\array cards\txt_data\2015-06-18 1-3 Card B koop schulze.txt	30	hsa-miR-519e#-001166	Target	1_3		undetermined	35	x (undetermined Ct)
P:\Anselm\array cards\txt_data\2015-06-18 1-4 Card B koop schulze.txt	30	hsa-miR-519e#-001166	Target	1_4		undetermined	35	x (undetermined Ct)
P:\Anselm\array cards\txt_data\2015-06-18 1-1 Card B koop schulze.txt	184	hsa-miR-149#-002164	Target	1_1		undetermined	35	x (undetermined Ct)
P:\Anselm\array cards\txt_data\2015-06-18 1-2 Card B koop schulze.txt	184	hsa-miR-149#-002164	Target	1_2		undetermined	35	x (undetermined Ct)
P:\Anselm\array cards\txt_data\2015-06-12 2-1 Card A koop schulze.txt	146	hsa-miR-223-002295	Target	2_1		14.321	14.321
P:\Anselm\array cards\txt_data\2015-06-12 2-2 Card A koop schulze.txt	146	hsa-miR-223-002295	Target	2_2		15.331	15.331
P:\Anselm\array cards\txt_data\2015-06-12 2-3 Card A koop schulze.txt	146	hsa-miR-223-002295	Target	2_3		16.269	16.269
P:\Anselm\array cards\txt_data\2015-06-18 1-1 Card B koop schulze.txt	30	hsa-miR-519e#-001166	Target	1_1		undetermined	35	x (undetermined Ct)
P:\Anselm\array cards\txt_data\2015-06-18 2-4 Card A koop schulze.txt	146	hsa-miR-223-002295	Target	2_4		25.392	25.392
P:\Anselm\array cards\txt_data\2015-06-18 1-3 Card B koop schulze.txt	20	hsa-miR-200a#-001011	Target	1_3		undetermined	35	x (undetermined Ct)
P:\Anselm\array cards\txt_data\2015-06-18 1-2 Card B koop schulze.txt	20	hsa-miR-200a#-001011	Target	1_2		undetermined	35	x (undetermined Ct)
P:\Anselm\array cards\txt_data\2015-06-18 1-1 Card B koop schulze.txt	20	hsa-miR-200a#-001011	Target	1_1		undetermined	35	x (undetermined Ct)
P:\Anselm\array cards\txt_data\2015-06-12 2-1 Card A koop schulze.txt	43	hsa-miR-32-002109	Target	2_1		32.467	32.467
P:\Anselm\array cards\txt_data\2015-06-12 2-2 Card A koop schulze.txt	43	hsa-miR-32-002109	Target	2_2		33.267	33.267
P:\Anselm\array cards\txt_data\2015-06-12 2-3 Card A koop schulze.txt	43	hsa-miR-32-002109	Target	2_3		33.816	33.816
P:\Anselm\array cards\txt_data\2015-06-18 2-4 Card A koop schulze.txt	43	hsa-miR-32-002109	Target	2_4		undetermined	35	x (undetermined Ct)
P:\Anselm\array cards\txt_data\2015-06-12 2-1 Card A koop schulze.txt	312	hsa-miR-582-3p-002399	Target	2_1		35.369	35	x (undetermined Ct)
P:\Anselm\array cards\txt_data\2015-06-18 1-4 Card B koop schulze.txt	20	hsa-miR-200a#-001011	Target	1_4		undetermined	35	x (undetermined Ct)
P:\Anselm\array cards\txt_data\2015-06-18 1-2 Card B koop schulze.txt	148	hsa-miR-302b#-002119	Target	1_2		undetermined	35	x (undetermined Ct)
P:\Anselm\array cards\txt_data\2015-06-18 1-3 Card B koop schulze.txt	148	hsa-miR-302b#-002119	Target	1_3		undetermined	35	x (undetermined Ct)
P:\Anselm\array cards\txt_data\2015-06-18 1-4 Card B koop schulze.txt	148	hsa-miR-302b#-002119	Target	1_4		undetermined	35	x (undetermined Ct)
P:\Anselm\array cards\txt_data\2015-06-18 2-4 Card A koop schulze.txt	175	hsa-miR-155-002623	Target	2_4		30.599	30.599
P:\Anselm\array cards\txt_data\2015-06-18 1-4 Card A koop schulze.txt	375	hsa-miR-448-001029	Target	1_4		undetermined	35	x (undetermined Ct)
P:\Anselm\array cards\txt_data\2015-06-12 2-2 Card A koop schulze.txt	175	hsa-miR-155-002623	Target	2_2		28.391	28.391
P:\Anselm\array cards\txt_data\2015-06-12 2-3 Card A koop schulze.txt	245	hsa-miR-501-001047	Target	2_3		undetermined	35	x (undetermined Ct)
P:\Anselm\array cards\txt_data\2015-06-11 1-3 Card A koop schulze.txt	375	hsa-miR-448-001029	Target	1_3		undetermined	35	x (undetermined Ct)
P:\Anselm\array cards\txt_data\2015-06-12 2-2 Card A koop schulze.txt	245	hsa-miR-501-001047	Target	2_2		28.692	28.692
P:\Anselm\array cards\txt_data\2015-06-12 2-3 Card A koop schulze.txt	175	hsa-miR-155-002623	Target	2_3		28.483	28.483
P:\Anselm\array cards\txt_data\2015-06-12 2-1 Card A koop schulze.txt	245	hsa-miR-501-001047	Target	2_1		28.349	28.349
P:\Anselm\array cards\txt_data\2015-06-12 2-1 Card A koop schulze.txt	259	hsa-miR-515-3p-002369	Target	2_1		undetermined	35	x (undetermined Ct)
P:\Anselm\array cards\txt_data\2015-06-18 1-1 Card B koop schulze.txt	148	hsa-miR-302b#-002119	Target	1_1		undetermined	35	x (undetermined Ct)
P:\Anselm\array cards\txt_data\2015-06-12 2-1 Card A koop schulze.txt	175	hsa-miR-155-002623	Target	2_1		27.596	27.596
P:\Anselm\array cards\txt_data\2015-06-12 2-2 Card A koop schulze.txt	259	hsa-miR-515-3p-002369	Target	2_2		undetermined	35	x (undetermined Ct)
P:\Anselm\array cards\txt_data\2015-06-12 2-3 Card A koop schulze.txt	259	hsa-miR-515-3p-002369	Target	2_3		undetermined	35	x (undetermined Ct)
P:\Anselm\array cards\txt_data\2015-06-18 2-4 Card A koop schulze.txt	259	hsa-miR-515-3p-002369	Target	2_4		undetermined	35	x (undetermined Ct)
P:\Anselm\array cards\txt_data\2015-06-11 1-2 Card A koop schulze.txt	375	hsa-miR-448-001029	Target	1_2		undetermined	35	x (undetermined Ct)
P:\Anselm\array cards\txt_data\2015-06-11 1-1 Card A koop schulze.txt	375	hsa-miR-448-001029	Target	1_1		undetermined	35	x (undetermined Ct)
P:\Anselm\array cards\txt_data\2015-06-12 2-2 Card A koop schulze.txt	199	hsa-miR-380-3p-000569	Target	2_2		undetermined	35	x (undetermined Ct)
P:\Anselm\array cards\txt_data\2015-06-12 2-1 Card A koop schulze.txt	199	hsa-miR-380-3p-000569	Target	2_1		31.762	31.762
P:\Anselm\array cards\txt_data\2015-06-18 2-4 Card A koop schulze.txt	199	hsa-miR-380-3p-000569	Target	2_4		undetermined	35	x (undetermined Ct)
P:\Anselm\array cards\txt_data\2015-06-12 2-3 Card A koop schulze.txt	199	hsa-miR-380-3p-000569	Target	2_3		undetermined	35	x (undetermined Ct)
P:\Anselm\array cards\txt_data\2015-06-18 2-4 Card A koop schulze.txt	245	hsa-miR-501-001047	Target	2_4		33.686	33.686
P:\Anselm\array cards\txt_data\2015-06-18 1-4 Card A koop schulze.txt	379	hsa-miR-511-001111	Target	1_4		undetermined	35	x (undetermined Ct)
P:\Anselm\array cards\txt_data\2015-06-18 2-1 Card B koop schulze.txt	356	hsa-miR-1249-002868	Target	2_1		30.054	30.054
P:\Anselm\array cards\txt_data\2015-06-18 1-2 Card B koop schulze.txt	286	hsa-miR-151-5P-002642	Target	1_2		27.621	27.621
P:\Anselm\array cards\txt_data\2015-06-18 1-3 Card B koop schulze.txt	286	hsa-miR-151-5P-002642	Target	1_3		29.607	29.607
P:\Anselm\array cards\txt_data\2015-06-18 1-1 Card B koop schulze.txt	286	hsa-miR-151-5P-002642	Target	1_1		28.997	28.997
P:\Anselm\array cards\txt_data\2015-06-19 2-4 Card B koop schulze.txt	356	hsa-miR-1249-002868	Target	2_4		undetermined	35	x (undetermined Ct)
P:\Anselm\array cards\txt_data\2015-06-19 2-3 Card B koop schulze.txt	356	hsa-miR-1249-002868	Target	2_3		30.803	30.803
P:\Anselm\array cards\txt_data\2015-06-18 2-2 Card B koop schulze.txt	356	hsa-miR-1249-002868	Target	2_2		30.817	30.817
P:\Anselm\array cards\txt_data\2015-06-18 1-4 Card A koop schulze.txt	103	hsa-miR-154-000477	Target	1_4		undetermined	35	x (undetermined Ct)
P:\Anselm\array cards\txt_data\2015-06-11 1-3 Card A koop schulze.txt	103	hsa-miR-154-000477	Target	1_3		undetermined	35	x (undetermined Ct)
P:\Anselm\array cards\txt_data\2015-06-12 2-1 Card A koop schulze.txt	29	hsa-miR-26a-000405	Target	2_1		24.626	24.626
P:\Anselm\array cards\txt_data\2015-06-12 2-1 Card A koop schulze.txt	31	hsa-miR-27a-000408	Target	2_1		24.433	24.433
P:\Anselm\array cards\txt_data\2015-06-11 1-2 Card A koop schulze.txt	103	hsa-miR-154-000477	Target	1_2		undetermined	35	x (undetermined Ct)
P:\Anselm\array cards\txt_data\2015-06-12 2-2 Card A koop schulze.txt	29	hsa-miR-26a-000405	Target	2_2		24.878	24.878
P:\Anselm\array cards\txt_data\2015-06-12 2-2 Card A koop schulze.txt	31	hsa-miR-27a-000408	Target	2_2		24.452	24.452
P:\Anselm\array cards\txt_data\2015-06-11 1-1 Card A koop schulze.txt	103	hsa-miR-154-000477	Target	1_1		undetermined	35	x (undetermined Ct)
P:\Anselm\array cards\txt_data\2015-06-12 2-3 Card A koop schulze.txt	29	hsa-miR-26a-000405	Target	2_3		26.377	26.377
P:\Anselm\array cards\txt_data\2015-06-12 2-3 Card A koop schulze.txt	31	hsa-miR-27a-000408	Target	2_3		25.639	25.639
P:\Anselm\array cards\txt_data\2015-06-18 2-4 Card A koop schulze.txt	31	hsa-miR-27a-000408	Target	2_4		33.798	33.798
P:\Anselm\array cards\txt_data\2015-06-18 2-4 Card A koop schulze.txt	29	hsa-miR-26a-000405	Target	2_4		31.978	31.978
P:\Anselm\array cards\txt_data\2015-06-18 1-1 Card B koop schulze.txt	333	hsa-miR-1285-002822	Target	1_1		34.2	34.2
P:\Anselm\array cards\txt_data\2015-06-18 1-2 Card B koop schulze.txt	333	hsa-miR-1285-002822	Target	1_2		29.77	29.77
P:\Anselm\array cards\txt_data\2015-06-18 1-3 Card B koop schulze.txt	333	hsa-miR-1285-002822	Target	1_3		31.008	31.008
P:\Anselm\array cards\txt_data\2015-06-18 1-4 Card B koop schulze.txt	333	hsa-miR-1285-002822	Target	1_4		31.345	31.345
P:\Anselm\array cards\txt_data\2015-06-18 1-4 Card B koop schulze.txt	327	hsa-miR-1197-002810	Target	1_4		undetermined	35	x (undetermined Ct)
P:\Anselm\array cards\txt_data\2015-06-18 1-2 Card B koop schulze.txt	327	hsa-miR-1197-002810	Target	1_2		34.865	34.865
P:\Anselm\array cards\txt_data\2015-06-18 1-3 Card B koop schulze.txt	327	hsa-miR-1197-002810	Target	1_3		undetermined	35	x (undetermined Ct)
P:\Anselm\array cards\txt_data\2015-06-18 1-1 Card B koop schulze.txt	327	hsa-miR-1197-002810	Target	1_1		undetermined	35	x (undetermined Ct)
P:\Anselm\array cards\txt_data\2015-06-19 2-3 Card B koop schulze.txt	348	hsa-miR-1256-002850	Target	2_3		undetermined	35	x (undetermined Ct)
P:\Anselm\array cards\txt_data\2015-06-19 2-4 Card B koop schulze.txt	348	hsa-miR-1256-002850	Target	2_4		undetermined	35	x (undetermined Ct)
P:\Anselm\array cards\txt_data\2015-06-19 2-4 Card B koop schulze.txt	76	hsa-miR-631-001564	Target	2_4		undetermined	35	x (undetermined Ct)
P:\Anselm\array cards\txt_data\2015-06-18 2-1 Card B koop schulze.txt	348	hsa-miR-1256-002850	Target	2_1		undetermined	35	x (undetermined Ct)
P:\Anselm\array cards\txt_data\2015-06-11 1-3 Card A koop schulze.txt	313	hsa-miR-582-5p-001983	Target	1_3		undetermined	35	x (undetermined Ct)
P:\Anselm\array cards\txt_data\2015-06-18 2-2 Card B koop schulze.txt	348	hsa-miR-1256-002850	Target	2_2		undetermined	35	x (undetermined Ct)
P:\Anselm\array cards\txt_data\2015-06-18 1-4 Card A koop schulze.txt	313	hsa-miR-582-5p-001983	Target	1_4		undetermined	35	x (undetermined Ct)
P:\Anselm\array cards\txt_data\2015-06-18 2-2 Card B koop schulze.txt	76	hsa-miR-631-001564	Target	2_2		undetermined	35	x (undetermined Ct)
P:\Anselm\array cards\txt_data\2015-06-19 2-3 Card B koop schulze.txt	76	hsa-miR-631-001564	Target	2_3		undetermined	35	x (undetermined Ct)
P:\Anselm\array cards\txt_data\2015-06-18 2-1 Card B koop schulze.txt	76	hsa-miR-631-001564	Target	2_1		undetermined	35	x (undetermined Ct)
P:\Anselm\array cards\txt_data\2015-06-11 1-1 Card A koop schulze.txt	313	hsa-miR-582-5p-001983	Target	1_1		undetermined	35	x (undetermined Ct)
P:\Anselm\array cards\txt_data\2015-06-11 1-2 Card A koop schulze.txt	313	hsa-miR-582-5p-001983	Target	1_2		undetermined	35	x (undetermined Ct)
P:\Anselm\array cards\txt_data\2015-06-19 2-3 Card B koop schulze.txt	66	hsa-miR-596-001550	Target	2_3		28.983	28.983
P:\Anselm\array cards\txt_data\2015-06-19 2-4 Card B koop schulze.txt	66	hsa-miR-596-001550	Target	2_4		undetermined	35	x (undetermined Ct)
P:\Anselm\array cards\txt_data\2015-06-18 2-1 Card B koop schulze.txt	66	hsa-miR-596-001550	Target	2_1		undetermined	35	x (undetermined Ct)
P:\Anselm\array cards\txt_data\2015-06-18 2-1 Card B koop schulze.txt	17	hsa-miR-378-000567	Target	2_1		31.168	31.168
P:\Anselm\array cards\txt_data\2015-06-18 2-2 Card B koop schulze.txt	66	hsa-miR-596-001550	Target	2_2		29.744	29.744
P:\Anselm\array cards\txt_data\2015-06-19 2-3 Card B koop schulze.txt	17	hsa-miR-378-000567	Target	2_3		33.968	33.968
P:\Anselm\array cards\txt_data\2015-06-18 2-2 Card B koop schulze.txt	17	hsa-miR-378-000567	Target	2_2		31.902	31.902
P:\Anselm\array cards\txt_data\2015-06-19 2-4 Card B koop schulze.txt	17	hsa-miR-378-000567	Target	2_4		undetermined	35	x (undetermined Ct)
P:\Anselm\array cards\txt_data\2015-06-11 1-1 Card A koop schulze.txt	224	hsa-miR-483-5p-002338	Target	1_1		26.398	26.398
P:\Anselm\array cards\txt_data\2015-06-18 1-4 Card A koop schulze.txt	224	hsa-miR-483-5p-002338	Target	1_4		26.311	26.311
P:\Anselm\array cards\txt_data\2015-06-18 1-4 Card B koop schulze.txt	286	hsa-miR-151-5P-002642	Target	1_4		31.172	31.172
P:\Anselm\array cards\txt_data\2015-06-11 1-2 Card A koop schulze.txt	224	hsa-miR-483-5p-002338	Target	1_2		24.882	24.882
P:\Anselm\array cards\txt_data\2015-06-11 1-3 Card A koop schulze.txt	224	hsa-miR-483-5p-002338	Target	1_3		25.555	25.555
P:\Anselm\array cards\txt_data\2015-06-12 2-1 Card A koop schulze.txt	272	hsa-miR-518f-002388	Target	2_1		8.489	8.489
P:\Anselm\array cards\txt_data\2015-06-12 2-2 Card A koop schulze.txt	272	hsa-miR-518f-002388	Target	2_2		8.184	8.184
P:\Anselm\array cards\txt_data\2015-06-12 2-1 Card A koop schulze.txt	27	hsa-miR-24-000402	Target	2_1		19.323	19.323
P:\Anselm\array cards\txt_data\2015-06-12 2-3 Card A koop schulze.txt	27	hsa-miR-24-000402	Target	2_3		20.202	20.202
P:\Anselm\array cards\txt_data\2015-06-18 2-4 Card A koop schulze.txt	272	hsa-miR-518f-002388	Target	2_4		25.096	25.096
P:\Anselm\array cards\txt_data\2015-06-12 2-2 Card A koop schulze.txt	27	hsa-miR-24-000402	Target	2_2		19.745	19.745
P:\Anselm\array cards\txt_data\2015-06-12 2-3 Card A koop schulze.txt	272	hsa-miR-518f-002388	Target	2_3		8.681	8.681
P:\Anselm\array cards\txt_data\2015-06-18 2-4 Card A koop schulze.txt	27	hsa-miR-24-000402	Target	2_4		25.834	25.834
P:\Anselm\array cards\txt_data\2015-06-12 2-1 Card A koop schulze.txt	197	hsa-miR-377-000566	Target	2_1		19.97	19.97
P:\Anselm\array cards\txt_data\2015-06-12 2-3 Card A koop schulze.txt	197	hsa-miR-377-000566	Target	2_3		20.682	20.682
P:\Anselm\array cards\txt_data\2015-06-12 2-2 Card A koop schulze.txt	197	hsa-miR-377-000566	Target	2_2		19.886	19.886
P:\Anselm\array cards\txt_data\2015-06-18 2-4 Card A koop schulze.txt	197	hsa-miR-377-000566	Target	2_4		30.799	30.799
P:\Anselm\array cards\txt_data\2015-06-12 2-1 Card A koop schulze.txt	204	hsa-miR-410-001274	Target	2_1		29.675	29.675
P:\Anselm\array cards\txt_data\2015-06-18 1-4 Card B koop schulze.txt	321	hsa-miR-548P-002798	Target	1_4		undetermined	35	x (undetermined Ct)
P:\Anselm\array cards\txt_data\2015-06-18 1-4 Card A koop schulze.txt	232	hsa-miR-488-002357	Target	1_4		undetermined	35	x (undetermined Ct)
P:\Anselm\array cards\txt_data\2015-06-12 2-2 Card A koop schulze.txt	204	hsa-miR-410-001274	Target	2_2		29.663	29.663
P:\Anselm\array cards\txt_data\2015-06-18 1-3 Card B koop schulze.txt	321	hsa-miR-548P-002798	Target	1_3		undetermined	35	x (undetermined Ct)
P:\Anselm\array cards\txt_data\2015-06-18 1-2 Card B koop schulze.txt	321	hsa-miR-548P-002798	Target	1_2		undetermined	35	x (undetermined Ct)
P:\Anselm\array cards\txt_data\2015-06-18 1-2 Card B koop schulze.txt	49	hsa-miR-558-001526	Target	1_2		undetermined	35	x (undetermined Ct)
P:\Anselm\array cards\txt_data\2015-06-11 1-1 Card A koop schulze.txt	232	hsa-miR-488-002357	Target	1_1		31.619	31.619
P:\Anselm\array cards\txt_data\2015-06-18 1-1 Card B koop schulze.txt	49	hsa-miR-558-001526	Target	1_1		undetermined	35	x (undetermined Ct)
P:\Anselm\array cards\txt_data\2015-06-18 1-4 Card B koop schulze.txt	49	hsa-miR-558-001526	Target	1_4		undetermined	35	x (undetermined Ct)
P:\Anselm\array cards\txt_data\2015-06-11 1-3 Card A koop schulze.txt	232	hsa-miR-488-002357	Target	1_3		31.669	31.669
P:\Anselm\array cards\txt_data\2015-06-18 1-3 Card B koop schulze.txt	49	hsa-miR-558-001526	Target	1_3		undetermined	35	x (undetermined Ct)
P:\Anselm\array cards\txt_data\2015-06-11 1-2 Card A koop schulze.txt	232	hsa-miR-488-002357	Target	1_2		28.387	28.387
P:\Anselm\array cards\txt_data\2015-06-19 2-3 Card B koop schulze.txt	253	hsa-miR-125b-1#-002378	Target	2_3		undetermined	35	x (undetermined Ct)
P:\Anselm\array cards\txt_data\2015-06-18 2-1 Card B koop schulze.txt	189	hsa-miR-16-2#-002171	Target	2_1		undetermined	35	x (undetermined Ct)
P:\Anselm\array cards\txt_data\2015-06-19 2-4 Card B koop schulze.txt	253	hsa-miR-125b-1#-002378	Target	2_4		undetermined	35	x (undetermined Ct)
P:\Anselm\array cards\txt_data\2015-06-19 2-3 Card B koop schulze.txt	189	hsa-miR-16-2#-002171	Target	2_3		undetermined	35	x (undetermined Ct)
P:\Anselm\array cards\txt_data\2015-06-18 2-1 Card B koop schulze.txt	253	hsa-miR-125b-1#-002378	Target	2_1		undetermined	35	x (undetermined Ct)
P:\Anselm\array cards\txt_data\2015-06-18 2-2 Card B koop schulze.txt	253	hsa-miR-125b-1#-002378	Target	2_2		undetermined	35	x (undetermined Ct)
P:\Anselm\array cards\txt_data\2015-06-18 2-2 Card B koop schulze.txt	189	hsa-miR-16-2#-002171	Target	2_2		undetermined	35	x (undetermined Ct)
P:\Anselm\array cards\txt_data\2015-06-18 1-1 Card B koop schulze.txt	321	hsa-miR-548P-002798	Target	1_1		undetermined	35	x (undetermined Ct)
P:\Anselm\array cards\txt_data\2015-06-18 2-4 Card A koop schulze.txt	370	hsa-miR-325-000540	Target	2_4		undetermined	35	x (undetermined Ct)
P:\Anselm\array cards\txt_data\2015-06-19 2-4 Card B koop schulze.txt	189	hsa-miR-16-2#-002171	Target	2_4		undetermined	35	x (undetermined Ct)
P:\Anselm\array cards\txt_data\2015-06-12 2-3 Card A koop schulze.txt	370	hsa-miR-325-000540	Target	2_3		undetermined	35	x (undetermined Ct)
P:\Anselm\array cards\txt_data\2015-06-12 2-1 Card A koop schulze.txt	304	hsa-miR-556-3p-002345	Target	2_1		undetermined	35	x (undetermined Ct)
P:\Anselm\array cards\txt_data\2015-06-12 2-1 Card A koop schulze.txt	111	hsa-miR-186-002285	Target	2_1		28.457	28.457
P:\Anselm\array cards\txt_data\2015-06-12 2-2 Card A koop schulze.txt	111	hsa-miR-186-002285	Target	2_2		28.561	28.561
P:\Anselm\array cards\txt_data\2015-06-12 2-3 Card A koop schulze.txt	111	hsa-miR-186-002285	Target	2_3		30.056	30.056
P:\Anselm\array cards\txt_data\2015-06-18 2-4 Card A koop schulze.txt	111	hsa-miR-186-002285	Target	2_4		33.996	33.996
P:\Anselm\array cards\txt_data\2015-06-18 2-2 Card B koop schulze.txt	344	hsa-miR-1276-002843	Target	2_2		undetermined	35	x (undetermined Ct)
P:\Anselm\array cards\txt_data\2015-06-18 2-1 Card B koop schulze.txt	344	hsa-miR-1276-002843	Target	2_1		35.225	35	x (undetermined Ct)
P:\Anselm\array cards\txt_data\2015-06-18 1-4 Card A koop schulze.txt	119	hsa-miR-193b-002367	Target	1_4		28.878	28.878
P:\Anselm\array cards\txt_data\2015-06-19 2-4 Card B koop schulze.txt	344	hsa-miR-1276-002843	Target	2_4		undetermined	35	x (undetermined Ct)
P:\Anselm\array cards\txt_data\2015-06-19 2-3 Card B koop schulze.txt	344	hsa-miR-1276-002843	Target	2_3		35.298	35	x (undetermined Ct)
P:\Anselm\array cards\txt_data\2015-06-11 1-1 Card A koop schulze.txt	119	hsa-miR-193b-002367	Target	1_1		27.531	27.531
P:\Anselm\array cards\txt_data\2015-06-18 2-4 Card A koop schulze.txt	304	hsa-miR-556-3p-002345	Target	2_4		undetermined	35	x (undetermined Ct)
P:\Anselm\array cards\txt_data\2015-06-18 1-2 Card B koop schulze.txt	25	hsa-miR-1238-002927	Target	1_2		undetermined	35	x (undetermined Ct)
P:\Anselm\array cards\txt_data\2015-06-11 1-3 Card A koop schulze.txt	119	hsa-miR-193b-002367	Target	1_3		27.422	27.422
P:\Anselm\array cards\txt_data\2015-06-12 2-3 Card A koop schulze.txt	304	hsa-miR-556-3p-002345	Target	2_3		undetermined	35	x (undetermined Ct)
P:\Anselm\array cards\txt_data\2015-06-11 1-2 Card A koop schulze.txt	119	hsa-miR-193b-002367	Target	1_2		26.411	26.411
P:\Anselm\array cards\txt_data\2015-06-12 2-2 Card A koop schulze.txt	304	hsa-miR-556-3p-002345	Target	2_2		undetermined	35	x (undetermined Ct)
P:\Anselm\array cards\txt_data\2015-06-18 1-1 Card B koop schulze.txt	25	hsa-miR-1238-002927	Target	1_1		undetermined	35	x (undetermined Ct)
P:\Anselm\array cards\txt_data\2015-06-18 1-4 Card B koop schulze.txt	240	hsa-miR-452#-002330	Target	1_4		undetermined	35	x (undetermined Ct)
P:\Anselm\array cards\txt_data\2015-06-18 1-3 Card B koop schulze.txt	240	hsa-miR-452#-002330	Target	1_3		undetermined	35	x (undetermined Ct)
P:\Anselm\array cards\txt_data\2015-06-18 1-2 Card B koop schulze.txt	240	hsa-miR-452#-002330	Target	1_2		undetermined	35	x (undetermined Ct)
P:\Anselm\array cards\txt_data\2015-06-18 1-1 Card B koop schulze.txt	240	hsa-miR-452#-002330	Target	1_1		undetermined	35	x (undetermined Ct)
P:\Anselm\array cards\txt_data\2015-06-11 1-1 Card A koop schulze.txt	130	hsa-miR-200c-002300	Target	1_1		29.173	29.173
P:\Anselm\array cards\txt_data\2015-06-12 2-2 Card A koop schulze.txt	229	hsa-miR-486-001278	Target	2_2		21.834	21.834
P:\Anselm\array cards\txt_data\2015-06-18 2-1 Card B koop schulze.txt	7	hsa-miR-34b-000427	Target	2_1		32.185	32.185
P:\Anselm\array cards\txt_data\2015-06-11 1-2 Card A koop schulze.txt	130	hsa-miR-200c-002300	Target	1_2		28.815	28.815
P:\Anselm\array cards\txt_data\2015-06-12 2-3 Card A koop schulze.txt	229	hsa-miR-486-001278	Target	2_3		22.194	22.194
P:\Anselm\array cards\txt_data\2015-06-18 2-2 Card B koop schulze.txt	202	hsa-miR-942-002187	Target	2_2		33.159	33.159
P:\Anselm\array cards\txt_data\2015-06-18 2-2 Card B koop schulze.txt	7	hsa-miR-34b-000427	Target	2_2		undetermined	35	x (undetermined Ct)
P:\Anselm\array cards\txt_data\2015-06-11 1-3 Card A koop schulze.txt	130	hsa-miR-200c-002300	Target	1_3		28.857	28.857
P:\Anselm\array cards\txt_data\2015-06-19 2-3 Card B koop schulze.txt	7	hsa-miR-34b-000427	Target	2_3		undetermined	35	x (undetermined Ct)
P:\Anselm\array cards\txt_data\2015-06-18 2-1 Card B koop schulze.txt	202	hsa-miR-942-002187	Target	2_1		31.829	31.829
P:\Anselm\array cards\txt_data\2015-06-18 1-4 Card A koop schulze.txt	130	hsa-miR-200c-002300	Target	1_4		33.228	33.228
P:\Anselm\array cards\txt_data\2015-06-12 2-1 Card A koop schulze.txt	229	hsa-miR-486-001278	Target	2_1		22.152	22.152
P:\Anselm\array cards\txt_data\2015-06-19 2-4 Card B koop schulze.txt	202	hsa-miR-942-002187	Target	2_4		undetermined	35	x (undetermined Ct)
P:\Anselm\array cards\txt_data\2015-06-19 2-4 Card B koop schulze.txt	7	hsa-miR-34b-000427	Target	2_4		undetermined	35	x (undetermined Ct)
P:\Anselm\array cards\txt_data\2015-06-19 2-3 Card B koop schulze.txt	202	hsa-miR-942-002187	Target	2_3		32.579	32.579
P:\Anselm\array cards\txt_data\2015-06-18 2-4 Card A koop schulze.txt	229	hsa-miR-486-001278	Target	2_4		27.388	27.388
P:\Anselm\array cards\txt_data\2015-06-11 1-1 Card A koop schulze.txt	216	hsa-miR-450b-3p-002208	Target	1_1		15.569	15.569
P:\Anselm\array cards\txt_data\2015-06-11 1-3 Card A koop schulze.txt	216	hsa-miR-450b-3p-002208	Target	1_3		15.975	15.975
P:\Anselm\array cards\txt_data\2015-06-11 1-2 Card A koop schulze.txt	216	hsa-miR-450b-3p-002208	Target	1_2		undetermined	35	x (undetermined Ct)
P:\Anselm\array cards\txt_data\2015-06-18 1-4 Card A koop schulze.txt	216	hsa-miR-450b-3p-002208	Target	1_4		21.124	21.124
P:\Anselm\array cards\txt_data\2015-06-18 2-1 Card B koop schulze.txt	243	hsa-miR-196a#-002336	Target	2_1		undetermined	35	x (undetermined Ct)
P:\Anselm\array cards\txt_data\2015-06-19 2-3 Card B koop schulze.txt	243	hsa-miR-196a#-002336	Target	2_3		undetermined	35	x (undetermined Ct)
P:\Anselm\array cards\txt_data\2015-06-18 2-2 Card B koop schulze.txt	243	hsa-miR-196a#-002336	Target	2_2		undetermined	35	x (undetermined Ct)
P:\Anselm\array cards\txt_data\2015-06-19 2-3 Card B koop schulze.txt	28	hsa-miR-516-3p-001149	Target	2_3		undetermined	35	x (undetermined Ct)
P:\Anselm\array cards\txt_data\2015-06-18 1-4 Card B koop schulze.txt	180	hsa-miR-125b-2#-002158	Target	1_4		undetermined	35	x (undetermined Ct)
P:\Anselm\array cards\txt_data\2015-06-18 1-3 Card B koop schulze.txt	311	hsa-miR-1271-002779	Target	1_3		32.325	32.325
P:\Anselm\array cards\txt_data\2015-06-19 2-4 Card B koop schulze.txt	28	hsa-miR-516-3p-001149	Target	2_4		undetermined	35	x (undetermined Ct)
P:\Anselm\array cards\txt_data\2015-06-18 1-4 Card B koop schulze.txt	311	hsa-miR-1271-002779	Target	1_4		31.109	31.109
P:\Anselm\array cards\txt_data\2015-06-18 1-3 Card B koop schulze.txt	180	hsa-miR-125b-2#-002158	Target	1_3		25.18	25.18
P:\Anselm\array cards\txt_data\2015-06-18 2-1 Card B koop schulze.txt	28	hsa-miR-516-3p-001149	Target	2_1		undetermined	35	x (undetermined Ct)
P:\Anselm\array cards\txt_data\2015-06-18 1-1 Card B koop schulze.txt	311	hsa-miR-1271-002779	Target	1_1		32.403	32.403
P:\Anselm\array cards\txt_data\2015-06-18 2-2 Card B koop schulze.txt	28	hsa-miR-516-3p-001149	Target	2_2		undetermined	35	x (undetermined Ct)
P:\Anselm\array cards\txt_data\2015-06-18 1-2 Card B koop schulze.txt	311	hsa-miR-1271-002779	Target	1_2		31.145	31.145
P:\Anselm\array cards\txt_data\2015-06-12 2-2 Card A koop schulze.txt	187	hsa-miR-369-5p-001021	Target	2_2		25.969	25.969
P:\Anselm\array cards\txt_data\2015-06-12 2-3 Card A koop schulze.txt	187	hsa-miR-369-5p-001021	Target	2_3		28.04	28.04
P:\Anselm\array cards\txt_data\2015-06-18 1-2 Card B koop schulze.txt	180	hsa-miR-125b-2#-002158	Target	1_2		undetermined	35	x (undetermined Ct)
P:\Anselm\array cards\txt_data\2015-06-18 1-1 Card B koop schulze.txt	269	hsa-miR-16-1#-002420	Target	1_1		31.996	31.996
P:\Anselm\array cards\txt_data\2015-06-18 1-2 Card B koop schulze.txt	269	hsa-miR-16-1#-002420	Target	1_2		33.279	33.279
P:\Anselm\array cards\txt_data\2015-06-18 1-1 Card B koop schulze.txt	180	hsa-miR-125b-2#-002158	Target	1_1		undetermined	35	x (undetermined Ct)
P:\Anselm\array cards\txt_data\2015-06-12 2-1 Card A koop schulze.txt	187	hsa-miR-369-5p-001021	Target	2_1		26.697	26.697
P:\Anselm\array cards\txt_data\2015-06-18 1-3 Card B koop schulze.txt	269	hsa-miR-16-1#-002420	Target	1_3		32.141	32.141
P:\Anselm\array cards\txt_data\2015-06-18 1-2 Card B koop schulze.txt	154	hsa-miR-377#-002128	Target	1_2		undetermined	35	x (undetermined Ct)
P:\Anselm\array cards\txt_data\2015-06-19 2-4 Card B koop schulze.txt	243	hsa-miR-196a#-002336	Target	2_4		undetermined	35	x (undetermined Ct)
P:\Anselm\array cards\txt_data\2015-06-18 1-4 Card B koop schulze.txt	269	hsa-miR-16-1#-002420	Target	1_4		undetermined	35	x (undetermined Ct)
P:\Anselm\array cards\txt_data\2015-06-18 1-3 Card B koop schulze.txt	154	hsa-miR-377#-002128	Target	1_3		34.656	34.656
P:\Anselm\array cards\txt_data\2015-06-18 1-4 Card B koop schulze.txt	154	hsa-miR-377#-002128	Target	1_4		undetermined	35	x (undetermined Ct)
P:\Anselm\array cards\txt_data\2015-06-18 2-4 Card A koop schulze.txt	187	hsa-miR-369-5p-001021	Target	2_4		undetermined	35	x (undetermined Ct)
P:\Anselm\array cards\txt_data\2015-06-18 1-2 Card B koop schulze.txt	293	hsa-miR-191#-002678	Target	1_2		33.758	33.758
P:\Anselm\array cards\txt_data\2015-06-18 1-3 Card B koop schulze.txt	293	hsa-miR-191#-002678	Target	1_3		33.991	33.991
P:\Anselm\array cards\txt_data\2015-06-18 1-1 Card B koop schulze.txt	154	hsa-miR-377#-002128	Target	1_1		undetermined	35	x (undetermined Ct)
P:\Anselm\array cards\txt_data\2015-06-18 1-1 Card B koop schulze.txt	293	hsa-miR-191#-002678	Target	1_1		33.718	33.718
P:\Anselm\array cards\txt_data\2015-06-18 1-4 Card B koop schulze.txt	293	hsa-miR-191#-002678	Target	1_4		undetermined	35	x (undetermined Ct)
P:\Anselm\array cards\txt_data\2015-06-18 1-4 Card A koop schulze.txt	55	hsa-miR-101-002253	Target	1_4		31.902	31.902
P:\Anselm\array cards\txt_data\2015-06-11 1-3 Card A koop schulze.txt	55	hsa-miR-101-002253	Target	1_3		31.954	31.954
P:\Anselm\array cards\txt_data\2015-06-11 1-2 Card A koop schulze.txt	55	hsa-miR-101-002253	Target	1_2		30.143	30.143
P:\Anselm\array cards\txt_data\2015-06-11 1-1 Card A koop schulze.txt	55	hsa-miR-101-002253	Target	1_1		30.481	30.481
P:\Anselm\array cards\txt_data\2015-06-18 1-4 Card A koop schulze.txt	97	hsa-miR-148a-000470	Target	1_4		31.908	31.908
P:\Anselm\array cards\txt_data\2015-06-19 2-4 Card B koop schulze.txt	274	hsa-miR-625#-002432	Target	2_4		19.382	19.382
P:\Anselm\array cards\txt_data\2015-06-11 1-2 Card A koop schulze.txt	97	hsa-miR-148a-000470	Target	1_2		26.095	26.095
P:\Anselm\array cards\txt_data\2015-06-19 2-3 Card B koop schulze.txt	274	hsa-miR-625#-002432	Target	2_3		10.805	10.805
P:\Anselm\array cards\txt_data\2015-06-11 1-3 Card A koop schulze.txt	97	hsa-miR-148a-000470	Target	1_3		28.483	28.483
P:\Anselm\array cards\txt_data\2015-06-11 1-1 Card A koop schulze.txt	97	hsa-miR-148a-000470	Target	1_1		27.654	27.654
P:\Anselm\array cards\txt_data\2015-06-18 2-1 Card B koop schulze.txt	64	hsa-miR-592-001546	Target	2_1		34.824	34.824
P:\Anselm\array cards\txt_data\2015-06-19 2-3 Card B koop schulze.txt	64	hsa-miR-592-001546	Target	2_3		undetermined	35	x (undetermined Ct)
P:\Anselm\array cards\txt_data\2015-06-18 2-2 Card B koop schulze.txt	64	hsa-miR-592-001546	Target	2_2		undetermined	35	x (undetermined Ct)
P:\Anselm\array cards\txt_data\2015-06-19 2-4 Card B koop schulze.txt	64	hsa-miR-592-001546	Target	2_4		undetermined	35	x (undetermined Ct)
P:\Anselm\array cards\txt_data\2015-06-18 2-4 Card A koop schulze.txt	95	hsa-miR-146b-001097	Target	2_4		30.434	30.434
P:\Anselm\array cards\txt_data\2015-06-12 2-3 Card A koop schulze.txt	95	hsa-miR-146b-001097	Target	2_3		25.889	25.889
P:\Anselm\array cards\txt_data\2015-06-12 2-2 Card A koop schulze.txt	95	hsa-miR-146b-001097	Target	2_2		25.038	25.038
P:\Anselm\array cards\txt_data\2015-06-11 1-2 Card A koop schulze.txt	19	hsa-miR-19a-000395	Target	1_2		25.101	25.101
P:\Anselm\array cards\txt_data\2015-06-12 2-1 Card A koop schulze.txt	95	hsa-miR-146b-001097	Target	2_1		24.639	24.639
P:\Anselm\array cards\txt_data\2015-06-18 2-4 Card A koop schulze.txt	106	hsa-miR-182-002334	Target	2_4		undetermined	35	x (undetermined Ct)
P:\Anselm\array cards\txt_data\2015-06-18 2-4 Card A koop schulze.txt	204	hsa-miR-410-001274	Target	2_4		undetermined	35	x (undetermined Ct)
P:\Anselm\array cards\txt_data\2015-06-11 1-1 Card A koop schulze.txt	19	hsa-miR-19a-000395	Target	1_1		27.236	27.236
P:\Anselm\array cards\txt_data\2015-06-12 2-3 Card A koop schulze.txt	106	hsa-miR-182-002334	Target	2_3		35.928	35	x (undetermined Ct)
P:\Anselm\array cards\txt_data\2015-06-12 2-3 Card A koop schulze.txt	204	hsa-miR-410-001274	Target	2_3		30.432	30.432
P:\Anselm\array cards\txt_data\2015-06-18 2-1 Card B koop schulze.txt	274	hsa-miR-625#-002432	Target	2_1		10.775	10.775
P:\Anselm\array cards\txt_data\2015-06-18 2-2 Card B koop schulze.txt	274	hsa-miR-625#-002432	Target	2_2		10.407	10.407
P:\Anselm\array cards\txt_data\2015-06-18 1-4 Card A koop schulze.txt	19	hsa-miR-19a-000395	Target	1_4		26.437	26.437
P:\Anselm\array cards\txt_data\2015-06-12 2-2 Card A koop schulze.txt	106	hsa-miR-182-002334	Target	2_2		36.276	35	x (undetermined Ct)
P:\Anselm\array cards\txt_data\2015-06-11 1-3 Card A koop schulze.txt	19	hsa-miR-19a-000395	Target	1_3		25.774	25.774
P:\Anselm\array cards\txt_data\2015-06-12 2-1 Card A koop schulze.txt	106	hsa-miR-182-002334	Target	2_1		35.546	35	x (undetermined Ct)
P:\Anselm\array cards\txt_data\2015-06-19 2-4 Card B koop schulze.txt	42	hsa-miR-659-001514	Target	2_4		undetermined	35	x (undetermined Ct)
P:\Anselm\array cards\txt_data\2015-06-19 2-3 Card B koop schulze.txt	42	hsa-miR-659-001514	Target	2_3		34.16	34.16
P:\Anselm\array cards\txt_data\2015-06-18 2-2 Card B koop schulze.txt	42	hsa-miR-659-001514	Target	2_2		32.846	32.846
P:\Anselm\array cards\txt_data\2015-06-18 2-1 Card B koop schulze.txt	42	hsa-miR-659-001514	Target	2_1		32.807	32.807
P:\Anselm\array cards\txt_data\2015-06-19 2-4 Card B koop schulze.txt	218	hsa-miR-183#-002270	Target	2_4		34.587	34.587
P:\Anselm\array cards\txt_data\2015-06-19 2-4 Card B koop schulze.txt	21	hsa-miR-432-001026	Target	2_4		29.592	29.592
P:\Anselm\array cards\txt_data\2015-06-18 2-2 Card B koop schulze.txt	218	hsa-miR-183#-002270	Target	2_2		30.27	30.27
P:\Anselm\array cards\txt_data\2015-06-19 2-3 Card B koop schulze.txt	218	hsa-miR-183#-002270	Target	2_3		30.567	30.567
P:\Anselm\array cards\txt_data\2015-06-18 2-2 Card B koop schulze.txt	21	hsa-miR-432-001026	Target	2_2		29.786	29.786
P:\Anselm\array cards\txt_data\2015-06-19 2-3 Card B koop schulze.txt	21	hsa-miR-432-001026	Target	2_3		31.434	31.434
P:\Anselm\array cards\txt_data\2015-06-18 2-1 Card B koop schulze.txt	218	hsa-miR-183#-002270	Target	2_1		29.316	29.316
P:\Anselm\array cards\txt_data\2015-06-18 2-1 Card B koop schulze.txt	21	hsa-miR-432-001026	Target	2_1		28.316	28.316
P:\Anselm\array cards\txt_data\2015-06-19 2-3 Card B koop schulze.txt	370	hsa-miR-1250-002887	Target	2_3		undetermined	35	x (undetermined Ct)
P:\Anselm\array cards\txt_data\2015-06-19 2-4 Card B koop schulze.txt	370	hsa-miR-1250-002887	Target	2_4		undetermined	35	x (undetermined Ct)
P:\Anselm\array cards\txt_data\2015-06-18 2-1 Card B koop schulze.txt	370	hsa-miR-1250-002887	Target	2_1		undetermined	35	x (undetermined Ct)
P:\Anselm\array cards\txt_data\2015-06-18 2-2 Card B koop schulze.txt	370	hsa-miR-1250-002887	Target	2_2		undetermined	35	x (undetermined Ct)
P:\Anselm\array cards\txt_data\2015-06-11 1-2 Card A koop schulze.txt	14	hsa-miR-15b-000390	Target	1_2		25.858	25.858
P:\Anselm\array cards\txt_data\2015-06-11 1-1 Card A koop schulze.txt	14	hsa-miR-15b-000390	Target	1_1		27.973	27.973
P:\Anselm\array cards\txt_data\2015-06-18 1-2 Card B koop schulze.txt	300	hsa-miR-1226#-002758	Target	1_2		34.117	34.117
P:\Anselm\array cards\txt_data\2015-06-18 1-4 Card A koop schulze.txt	14	hsa-miR-15b-000390	Target	1_4		33.007	33.007
P:\Anselm\array cards\txt_data\2015-06-18 1-1 Card B koop schulze.txt	300	hsa-miR-1226#-002758	Target	1_1		undetermined	35	x (undetermined Ct)
P:\Anselm\array cards\txt_data\2015-06-11 1-3 Card A koop schulze.txt	14	hsa-miR-15b-000390	Target	1_3		27.306	27.306
P:\Anselm\array cards\txt_data\2015-06-18 1-3 Card B koop schulze.txt	300	hsa-miR-1226#-002758	Target	1_3		33.71	33.71
P:\Anselm\array cards\txt_data\2015-06-18 1-4 Card B koop schulze.txt	300	hsa-miR-1226#-002758	Target	1_4		undetermined	35	x (undetermined Ct)
P:\Anselm\array cards\txt_data\2015-06-18 2-2 Card B koop schulze.txt	257	hsa-miR-519b-3p-002384	Target	2_2		35.198	35	x (undetermined Ct)
P:\Anselm\array cards\txt_data\2015-06-19 2-3 Card B koop schulze.txt	257	hsa-miR-519b-3p-002384	Target	2_3		37.406	35	x (undetermined Ct)
P:\Anselm\array cards\txt_data\2015-06-18 2-1 Card B koop schulze.txt	257	hsa-miR-519b-3p-002384	Target	2_1		39.429	35	x (undetermined Ct)
P:\Anselm\array cards\txt_data\2015-06-19 2-4 Card B koop schulze.txt	257	hsa-miR-519b-3p-002384	Target	2_4		undetermined	35	x (undetermined Ct)
P:\Anselm\array cards\txt_data\2015-06-18 2-1 Card B koop schulze.txt	120	hsa-miR-595-001987	Target	2_1		undetermined	35	x (undetermined Ct)
P:\Anselm\array cards\txt_data\2015-06-18 1-4 Card B koop schulze.txt	201	hsa-miR-335#-002185	Target	1_4		undetermined	35	x (undetermined Ct)
P:\Anselm\array cards\txt_data\2015-06-12 2-3 Card A koop schulze.txt	173	hsa-miR-339-5p-002257	Target	2_3		26.473	26.473
P:\Anselm\array cards\txt_data\2015-06-18 1-3 Card B koop schulze.txt	201	hsa-miR-335#-002185	Target	1_3		30.272	30.272
P:\Anselm\array cards\txt_data\2015-06-18 2-4 Card A koop schulze.txt	173	hsa-miR-339-5p-002257	Target	2_4		undetermined	35	x (undetermined Ct)
P:\Anselm\array cards\txt_data\2015-06-18 2-1 Card B koop schulze.txt	74	hsa-miR-629-001562	Target	2_1		29.956	29.956
P:\Anselm\array cards\txt_data\2015-06-18 2-2 Card B koop schulze.txt	74	hsa-miR-629-001562	Target	2_2		31.386	31.386
P:\Anselm\array cards\txt_data\2015-06-19 2-4 Card B koop schulze.txt	120	hsa-miR-595-001987	Target	2_4		undetermined	35	x (undetermined Ct)
P:\Anselm\array cards\txt_data\2015-06-19 2-3 Card B koop schulze.txt	120	hsa-miR-595-001987	Target	2_3		30.958	30.958
P:\Anselm\array cards\txt_data\2015-06-12 2-1 Card A koop schulze.txt	173	hsa-miR-339-5p-002257	Target	2_1		27.117	27.117
P:\Anselm\array cards\txt_data\2015-06-18 2-2 Card B koop schulze.txt	120	hsa-miR-595-001987	Target	2_2		undetermined	35	x (undetermined Ct)
P:\Anselm\array cards\txt_data\2015-06-12 2-2 Card A koop schulze.txt	173	hsa-miR-339-5p-002257	Target	2_2		26.248	26.248
P:\Anselm\array cards\txt_data\2015-06-19 2-3 Card B koop schulze.txt	74	hsa-miR-629-001562	Target	2_3		30.448	30.448
P:\Anselm\array cards\txt_data\2015-06-19 2-4 Card B koop schulze.txt	74	hsa-miR-629-001562	Target	2_4		34.844	34.844
P:\Anselm\array cards\txt_data\2015-06-18 1-2 Card B koop schulze.txt	201	hsa-miR-335#-002185	Target	1_2		28.715	28.715
P:\Anselm\array cards\txt_data\2015-06-18 1-1 Card B koop schulze.txt	201	hsa-miR-335#-002185	Target	1_1		29.321	29.321
P:\Anselm\array cards\txt_data\2015-06-19 2-4 Card B koop schulze.txt	164	hsa-miR-92a-2#-002138	Target	2_4		undetermined	35	x (undetermined Ct)
P:\Anselm\array cards\txt_data\2015-06-18 1-1 Card B koop schulze.txt	80	hsa-miR-606-001569	Target	1_1		undetermined	35	x (undetermined Ct)
P:\Anselm\array cards\txt_data\2015-06-11 1-1 Card A koop schulze.txt	132	hsa-miR-203-000507	Target	1_1		27.924	27.924
P:\Anselm\array cards\txt_data\2015-06-18 2-2 Card B koop schulze.txt	164	hsa-miR-92a-2#-002138	Target	2_2		undetermined	35	x (undetermined Ct)
P:\Anselm\array cards\txt_data\2015-06-18 1-2 Card B koop schulze.txt	80	hsa-miR-606-001569	Target	1_2		undetermined	35	x (undetermined Ct)
P:\Anselm\array cards\txt_data\2015-06-11 1-2 Card A koop schulze.txt	132	hsa-miR-203-000507	Target	1_2		27.3	27.3
P:\Anselm\array cards\txt_data\2015-06-19 2-3 Card B koop schulze.txt	164	hsa-miR-92a-2#-002138	Target	2_3		undetermined	35	x (undetermined Ct)
P:\Anselm\array cards\txt_data\2015-06-18 1-3 Card B koop schulze.txt	80	hsa-miR-606-001569	Target	1_3		undetermined	35	x (undetermined Ct)
P:\Anselm\array cards\txt_data\2015-06-18 1-4 Card A koop schulze.txt	63	mmu-miR-124a-001182	Target	1_4		undetermined	35	x (undetermined Ct)
P:\Anselm\array cards\txt_data\2015-06-11 1-3 Card A koop schulze.txt	132	hsa-miR-203-000507	Target	1_3		30.557	30.557
P:\Anselm\array cards\txt_data\2015-06-18 1-4 Card A koop schulze.txt	132	hsa-miR-203-000507	Target	1_4		34.372	34.372
P:\Anselm\array cards\txt_data\2015-06-11 1-3 Card A koop schulze.txt	63	mmu-miR-124a-001182	Target	1_3		undetermined	35	x (undetermined Ct)
P:\Anselm\array cards\txt_data\2015-06-12 2-1 Card A koop schulze.txt	246	hsa-miR-502-3p-002083	Target	2_1		35.38	35	x (undetermined Ct)
P:\Anselm\array cards\txt_data\2015-06-11 1-2 Card A koop schulze.txt	63	mmu-miR-124a-001182	Target	1_2		undetermined	35	x (undetermined Ct)
P:\Anselm\array cards\txt_data\2015-06-18 2-1 Card B koop schulze.txt	191	hsa-miR-15b#-002173	Target	2_1		30.099	30.099
P:\Anselm\array cards\txt_data\2015-06-11 1-1 Card A koop schulze.txt	63	mmu-miR-124a-001182	Target	1_1		33.525	33.525
P:\Anselm\array cards\txt_data\2015-06-18 1-1 Card B koop schulze.txt	351	hsa-miR-1243-002854	Target	1_1		35.22	35	x (undetermined Ct)
P:\Anselm\array cards\txt_data\2015-06-12 2-3 Card A koop schulze.txt	15	hsa-miR-16-000391	Target	2_3		22.325	22.325
P:\Anselm\array cards\txt_data\2015-06-18 2-1 Card B koop schulze.txt	164	hsa-miR-92a-2#-002138	Target	2_1		undetermined	35	x (undetermined Ct)
P:\Anselm\array cards\txt_data\2015-06-12 2-1 Card A koop schulze.txt	382	hsa-miR-520b-001116	Target	2_1		35.142	35	x (undetermined Ct)
P:\Anselm\array cards\txt_data\2015-06-12 2-2 Card A koop schulze.txt	15	hsa-miR-16-000391	Target	2_2		21.11	21.11
P:\Anselm\array cards\txt_data\2015-06-19 2-4 Card B koop schulze.txt	101	hsa-miR-647-001600	Target	2_4		undetermined	35	x (undetermined Ct)
P:\Anselm\array cards\txt_data\2015-06-18 2-4 Card A koop schulze.txt	15	hsa-miR-16-000391	Target	2_4		32.445	32.445
P:\Anselm\array cards\txt_data\2015-06-18 1-3 Card B koop schulze.txt	93	hsa-miR-614-001587	Target	1_3		undetermined	35	x (undetermined Ct)
P:\Anselm\array cards\txt_data\2015-06-18 1-4 Card B koop schulze.txt	93	hsa-miR-614-001587	Target	1_4		undetermined	35	x (undetermined Ct)
P:\Anselm\array cards\txt_data\2015-06-18 2-4 Card A koop schulze.txt	382	hsa-miR-520b-001116	Target	2_4		undetermined	35	x (undetermined Ct)
P:\Anselm\array cards\txt_data\2015-06-12 2-3 Card A koop schulze.txt	382	hsa-miR-520b-001116	Target	2_3		35.548	35	x (undetermined Ct)
P:\Anselm\array cards\txt_data\2015-06-12 2-1 Card A koop schulze.txt	15	hsa-miR-16-000391	Target	2_1		21.251	21.251
P:\Anselm\array cards\txt_data\2015-06-12 2-2 Card A koop schulze.txt	382	hsa-miR-520b-001116	Target	2_2		undetermined	35	x (undetermined Ct)
P:\Anselm\array cards\txt_data\2015-06-12 2-2 Card A koop schulze.txt	296	hsa-miR-548a-5p-002412	Target	2_2		undetermined	35	x (undetermined Ct)
P:\Anselm\array cards\txt_data\2015-06-12 2-1 Card A koop schulze.txt	296	hsa-miR-548a-5p-002412	Target	2_1		undetermined	35	x (undetermined Ct)
P:\Anselm\array cards\txt_data\2015-06-18 1-4 Card B koop schulze.txt	141	hsa-miR-30c-2#-002110	Target	1_4		undetermined	35	x (undetermined Ct)
P:\Anselm\array cards\txt_data\2015-06-18 2-4 Card A koop schulze.txt	109	hsa-miR-184-000485	Target	2_4		undetermined	35	x (undetermined Ct)
P:\Anselm\array cards\txt_data\2015-06-18 1-3 Card B koop schulze.txt	141	hsa-miR-30c-2#-002110	Target	1_3		undetermined	35	x (undetermined Ct)
P:\Anselm\array cards\txt_data\2015-06-18 2-2 Card B koop schulze.txt	191	hsa-miR-15b#-002173	Target	2_2		33.627	33.627
P:\Anselm\array cards\txt_data\2015-06-18 2-1 Card B koop schulze.txt	329	hsa-miR-548H-002816	Target	2_1		undetermined	35	x (undetermined Ct)
P:\Anselm\array cards\txt_data\2015-06-11 1-1 Card A koop schulze.txt	182	hsa-miR-362-001273	Target	1_1		34.07	34.07
P:\Anselm\array cards\txt_data\2015-06-12 2-2 Card A koop schulze.txt	109	hsa-miR-184-000485	Target	2_2		17.216	17.216
P:\Anselm\array cards\txt_data\2015-06-12 2-2 Card A koop schulze.txt	176	hsa-let-7b-002619	Target	2_2		25.544	25.544
P:\Anselm\array cards\txt_data\2015-06-19 2-3 Card B koop schulze.txt	191	hsa-miR-15b#-002173	Target	2_3		34.942	34.942
P:\Anselm\array cards\txt_data\2015-06-11 1-2 Card A koop schulze.txt	182	hsa-miR-362-001273	Target	1_2		32.612	32.612
P:\Anselm\array cards\txt_data\2015-06-12 2-3 Card A koop schulze.txt	109	hsa-miR-184-000485	Target	2_3		32.658	32.658
P:\Anselm\array cards\txt_data\2015-06-12 2-3 Card A koop schulze.txt	176	hsa-let-7b-002619	Target	2_3		25.951	25.951
P:\Anselm\array cards\txt_data\2015-06-19 2-4 Card B koop schulze.txt	191	hsa-miR-15b#-002173	Target	2_4		undetermined	35	x (undetermined Ct)
P:\Anselm\array cards\txt_data\2015-06-19 2-3 Card B koop schulze.txt	329	hsa-miR-548H-002816	Target	2_3		undetermined	35	x (undetermined Ct)
P:\Anselm\array cards\txt_data\2015-06-18 2-4 Card A koop schulze.txt	176	hsa-let-7b-002619	Target	2_4		34.207	34.207
P:\Anselm\array cards\txt_data\2015-06-18 2-4 Card A koop schulze.txt	296	hsa-miR-548a-5p-002412	Target	2_4		undetermined	35	x (undetermined Ct)
P:\Anselm\array cards\txt_data\2015-06-18 2-2 Card B koop schulze.txt	329	hsa-miR-548H-002816	Target	2_2		undetermined	35	x (undetermined Ct)
P:\Anselm\array cards\txt_data\2015-06-12 2-1 Card A koop schulze.txt	109	hsa-miR-184-000485	Target	2_1		20.298	20.298
P:\Anselm\array cards\txt_data\2015-06-12 2-3 Card A koop schulze.txt	296	hsa-miR-548a-5p-002412	Target	2_3		34.946	34.946
P:\Anselm\array cards\txt_data\2015-06-19 2-4 Card B koop schulze.txt	329	hsa-miR-548H-002816	Target	2_4		undetermined	35	x (undetermined Ct)
P:\Anselm\array cards\txt_data\2015-06-11 1-3 Card A koop schulze.txt	182	hsa-miR-362-001273	Target	1_3		undetermined	35	x (undetermined Ct)
P:\Anselm\array cards\txt_data\2015-06-18 1-4 Card A koop schulze.txt	182	hsa-miR-362-001273	Target	1_4		undetermined	35	x (undetermined Ct)
P:\Anselm\array cards\txt_data\2015-06-18 1-4 Card B koop schulze.txt	382	hsa-miR-1293-002905	Target	1_4		undetermined	35	x (undetermined Ct)
P:\Anselm\array cards\txt_data\2015-06-18 1-3 Card B koop schulze.txt	382	hsa-miR-1293-002905	Target	1_3		undetermined	35	x (undetermined Ct)
P:\Anselm\array cards\txt_data\2015-06-18 1-2 Card B koop schulze.txt	382	hsa-miR-1293-002905	Target	1_2		undetermined	35	x (undetermined Ct)
P:\Anselm\array cards\txt_data\2015-06-18 1-1 Card B koop schulze.txt	382	hsa-miR-1293-002905	Target	1_1		undetermined	35	x (undetermined Ct)
P:\Anselm\array cards\txt_data\2015-06-12 2-1 Card A koop schulze.txt	176	hsa-let-7b-002619	Target	2_1		25.104	25.104
P:\Anselm\array cards\txt_data\2015-06-18 1-1 Card B koop schulze.txt	141	hsa-miR-30c-2#-002110	Target	1_1		undetermined	35	x (undetermined Ct)
P:\Anselm\array cards\txt_data\2015-06-18 1-2 Card B koop schulze.txt	141	hsa-miR-30c-2#-002110	Target	1_2		undetermined	35	x (undetermined Ct)
P:\Anselm\array cards\txt_data\2015-06-18 1-4 Card B koop schulze.txt	25	hsa-miR-1238-002927	Target	1_4		undetermined	35	x (undetermined Ct)
P:\Anselm\array cards\txt_data\2015-06-18 1-3 Card B koop schulze.txt	25	hsa-miR-1238-002927	Target	1_3		undetermined	35	x (undetermined Ct)
P:\Anselm\array cards\txt_data\2015-06-18 2-1 Card B koop schulze.txt	101	hsa-miR-647-001600	Target	2_1		undetermined	35	x (undetermined Ct)
P:\Anselm\array cards\txt_data\2015-06-18 2-2 Card B koop schulze.txt	101	hsa-miR-647-001600	Target	2_2		undetermined	35	x (undetermined Ct)
P:\Anselm\array cards\txt_data\2015-06-19 2-3 Card B koop schulze.txt	101	hsa-miR-647-001600	Target	2_3		undetermined	35	x (undetermined Ct)
P:\Anselm\array cards\txt_data\2015-06-12 2-1 Card A koop schulze.txt	84	hsa-miR-139-3p-002313	Target	2_1		26.467	26.467
P:\Anselm\array cards\txt_data\2015-06-12 2-3 Card A koop schulze.txt	84	hsa-miR-139-3p-002313	Target	2_3		26.369	26.369
P:\Anselm\array cards\txt_data\2015-06-12 2-2 Card A koop schulze.txt	84	hsa-miR-139-3p-002313	Target	2_2		26.297	26.297
P:\Anselm\array cards\txt_data\2015-06-12 2-2 Card A koop schulze.txt	246	hsa-miR-502-3p-002083	Target	2_2		35.28	35	x (undetermined Ct)
P:\Anselm\array cards\txt_data\2015-06-18 1-4 Card B koop schulze.txt	351	hsa-miR-1243-002854	Target	1_4		undetermined	35	x (undetermined Ct)
P:\Anselm\array cards\txt_data\2015-06-12 2-3 Card A koop schulze.txt	246	hsa-miR-502-3p-002083	Target	2_3		35.445	35	x (undetermined Ct)
P:\Anselm\array cards\txt_data\2015-06-18 2-4 Card A koop schulze.txt	84	hsa-miR-139-3p-002313	Target	2_4		undetermined	35	x (undetermined Ct)
P:\Anselm\array cards\txt_data\2015-06-18 1-3 Card B koop schulze.txt	351	hsa-miR-1243-002854	Target	1_3		35.51	35	x (undetermined Ct)
P:\Anselm\array cards\txt_data\2015-06-18 2-4 Card A koop schulze.txt	246	hsa-miR-502-3p-002083	Target	2_4		undetermined	35	x (undetermined Ct)
P:\Anselm\array cards\txt_data\2015-06-18 1-2 Card B koop schulze.txt	351	hsa-miR-1243-002854	Target	1_2		undetermined	35	x (undetermined Ct)
P:\Anselm\array cards\txt_data\2015-06-18 1-4 Card A koop schulze.txt	281	hsa-miR-522-002413	Target	1_4		undetermined	35	x (undetermined Ct)
P:\Anselm\array cards\txt_data\2015-06-11 1-3 Card A koop schulze.txt	281	hsa-miR-522-002413	Target	1_3		undetermined	35	x (undetermined Ct)
P:\Anselm\array cards\txt_data\2015-06-12 2-2 Card A koop schulze.txt	370	hsa-miR-325-000540	Target	2_2		undetermined	35	x (undetermined Ct)
P:\Anselm\array cards\txt_data\2015-06-11 1-2 Card A koop schulze.txt	281	hsa-miR-522-002413	Target	1_2		34.683	34.683
P:\Anselm\array cards\txt_data\2015-06-12 2-1 Card A koop schulze.txt	370	hsa-miR-325-000540	Target	2_1		undetermined	35	x (undetermined Ct)
P:\Anselm\array cards\txt_data\2015-06-11 1-1 Card A koop schulze.txt	281	hsa-miR-522-002413	Target	1_1		undetermined	35	x (undetermined Ct)
P:\Anselm\array cards\txt_data\2015-06-18 1-4 Card B koop schulze.txt	80	hsa-miR-606-001569	Target	1_4		undetermined	35	x (undetermined Ct)
P:\Anselm\array cards\txt_data\2015-06-18 1-4 Card A koop schulze.txt	380	hsa-miR-517b-001152	Target	1_4		undetermined	35	x (undetermined Ct)
P:\Anselm\array cards\txt_data\2015-06-11 1-3 Card A koop schulze.txt	380	hsa-miR-517b-001152	Target	1_3		undetermined	35	x (undetermined Ct)
P:\Anselm\array cards\txt_data\2015-06-18 1-4 Card A koop schulze.txt	209	hsa-miR-425-5p-001516	Target	1_4		23.914	23.914
P:\Anselm\array cards\txt_data\2015-06-11 1-3 Card A koop schulze.txt	209	hsa-miR-425-5p-001516	Target	1_3		23.474	23.474
P:\Anselm\array cards\txt_data\2015-06-11 1-2 Card A koop schulze.txt	209	hsa-miR-425-5p-001516	Target	1_2		22.491	22.491
P:\Anselm\array cards\txt_data\2015-06-11 1-1 Card A koop schulze.txt	209	hsa-miR-425-5p-001516	Target	1_1		23.732	23.732
P:\Anselm\array cards\txt_data\2015-06-18 1-2 Card B koop schulze.txt	104	hsa-miR-650-001603	Target	1_2		undetermined	35	x (undetermined Ct)
P:\Anselm\array cards\txt_data\2015-06-18 1-4 Card A koop schulze.txt	139	hsa-miR-216a-002220	Target	1_4		undetermined	35	x (undetermined Ct)
P:\Anselm\array cards\txt_data\2015-06-18 1-3 Card B koop schulze.txt	104	hsa-miR-650-001603	Target	1_3		32.795	32.795
P:\Anselm\array cards\txt_data\2015-06-11 1-3 Card A koop schulze.txt	139	hsa-miR-216a-002220	Target	1_3		undetermined	35	x (undetermined Ct)
P:\Anselm\array cards\txt_data\2015-06-12 2-1 Card A koop schulze.txt	79	hsa-miR-135a-000460	Target	2_1		undetermined	35	x (undetermined Ct)
P:\Anselm\array cards\txt_data\2015-06-11 1-2 Card A koop schulze.txt	139	hsa-miR-216a-002220	Target	1_2		undetermined	35	x (undetermined Ct)
P:\Anselm\array cards\txt_data\2015-06-12 2-1 Card A koop schulze.txt	150	hsa-miR-299-3p-001015	Target	2_1		30.479	30.479
P:\Anselm\array cards\txt_data\2015-06-12 2-2 Card A koop schulze.txt	79	hsa-miR-135a-000460	Target	2_2		31.41	31.41
P:\Anselm\array cards\txt_data\2015-06-18 1-1 Card B koop schulze.txt	104	hsa-miR-650-001603	Target	1_1		undetermined	35	x (undetermined Ct)
P:\Anselm\array cards\txt_data\2015-06-11 1-1 Card A koop schulze.txt	139	hsa-miR-216a-002220	Target	1_1		27.757	27.757
P:\Anselm\array cards\txt_data\2015-06-12 2-2 Card A koop schulze.txt	150	hsa-miR-299-3p-001015	Target	2_2		31.712	31.712
P:\Anselm\array cards\txt_data\2015-06-12 2-3 Card A koop schulze.txt	79	hsa-miR-135a-000460	Target	2_3		undetermined	35	x (undetermined Ct)
P:\Anselm\array cards\txt_data\2015-06-12 2-3 Card A koop schulze.txt	150	hsa-miR-299-3p-001015	Target	2_3		30.735	30.735
P:\Anselm\array cards\txt_data\2015-06-18 2-4 Card A koop schulze.txt	150	hsa-miR-299-3p-001015	Target	2_4		undetermined	35	x (undetermined Ct)
P:\Anselm\array cards\txt_data\2015-06-18 1-4 Card B koop schulze.txt	104	hsa-miR-650-001603	Target	1_4		undetermined	35	x (undetermined Ct)
P:\Anselm\array cards\txt_data\2015-06-18 1-1 Card B koop schulze.txt	93	hsa-miR-614-001587	Target	1_1		undetermined	35	x (undetermined Ct)
P:\Anselm\array cards\txt_data\2015-06-18 1-2 Card B koop schulze.txt	93	hsa-miR-614-001587	Target	1_2		undetermined	35	x (undetermined Ct)
P:\Anselm\array cards\txt_data\2015-06-18 2-2 Card B koop schulze.txt	61	hsa-miR-589-001543	Target	2_2		31.505	31.505
P:\Anselm\array cards\txt_data\2015-06-18 2-1 Card B koop schulze.txt	382	hsa-miR-1293-002905	Target	2_1		undetermined	35	x (undetermined Ct)
P:\Anselm\array cards\txt_data\2015-06-12 2-3 Card A koop schulze.txt	190	hsa-miR-372-000560	Target	2_3		25.408	25.408
P:\Anselm\array cards\txt_data\2015-06-18 2-2 Card B koop schulze.txt	382	hsa-miR-1293-002905	Target	2_2		33.991	33.991
P:\Anselm\array cards\txt_data\2015-06-18 2-1 Card B koop schulze.txt	61	hsa-miR-589-001543	Target	2_1		31.878	31.878
P:\Anselm\array cards\txt_data\2015-06-18 2-4 Card A koop schulze.txt	190	hsa-miR-372-000560	Target	2_4		undetermined	35	x (undetermined Ct)
P:\Anselm\array cards\txt_data\2015-06-19 2-4 Card B koop schulze.txt	61	hsa-miR-589-001543	Target	2_4		undetermined	35	x (undetermined Ct)
P:\Anselm\array cards\txt_data\2015-06-19 2-3 Card B koop schulze.txt	382	hsa-miR-1293-002905	Target	2_3		undetermined	35	x (undetermined Ct)
P:\Anselm\array cards\txt_data\2015-06-12 2-1 Card A koop schulze.txt	190	hsa-miR-372-000560	Target	2_1		25.029	25.029
P:\Anselm\array cards\txt_data\2015-06-19 2-4 Card B koop schulze.txt	382	hsa-miR-1293-002905	Target	2_4		undetermined	35	x (undetermined Ct)
P:\Anselm\array cards\txt_data\2015-06-19 2-3 Card B koop schulze.txt	61	hsa-miR-589-001543	Target	2_3		33.857	33.857
P:\Anselm\array cards\txt_data\2015-06-12 2-2 Card A koop schulze.txt	190	hsa-miR-372-000560	Target	2_2		24.848	24.848
P:\Anselm\array cards\txt_data\2015-06-11 1-1 Card A koop schulze.txt	380	hsa-miR-517b-001152	Target	1_1		undetermined	35	x (undetermined Ct)
P:\Anselm\array cards\txt_data\2015-06-18 2-4 Card A koop schulze.txt	79	hsa-miR-135a-000460	Target	2_4		undetermined	35	x (undetermined Ct)
P:\Anselm\array cards\txt_data\2015-06-11 1-2 Card A koop schulze.txt	380	hsa-miR-517b-001152	Target	1_2		undetermined	35	x (undetermined Ct)
P:\Anselm\array cards\txt_data\2015-06-19 2-4 Card B koop schulze.txt	362	hsa-miR-1203-002877	Target	2_4		undetermined	35	x (undetermined Ct)
P:\Anselm\array cards\txt_data\2015-06-18 2-2 Card B koop schulze.txt	362	hsa-miR-1203-002877	Target	2_2		undetermined	35	x (undetermined Ct)
P:\Anselm\array cards\txt_data\2015-06-19 2-3 Card B koop schulze.txt	362	hsa-miR-1203-002877	Target	2_3		undetermined	35	x (undetermined Ct)
P:\Anselm\array cards\txt_data\2015-06-18 2-1 Card B koop schulze.txt	362	hsa-miR-1203-002877	Target	2_1		undetermined	35	x (undetermined Ct)
P:\Anselm\array cards\txt_data\2015-06-11 1-2 Card A koop schulze.txt	15	hsa-miR-16-000391	Target	1_2		21.5	21.5
P:\Anselm\array cards\txt_data\2015-06-18 2-1 Card B koop schulze.txt	157	hsa-miR-122#-002130	Target	2_1		undetermined	35	x (undetermined Ct)
P:\Anselm\array cards\txt_data\2015-06-11 1-1 Card A koop schulze.txt	15	hsa-miR-16-000391	Target	1_1		21.827	21.827
P:\Anselm\array cards\txt_data\2015-06-19 2-4 Card B koop schulze.txt	157	hsa-miR-122#-002130	Target	2_4		undetermined	35	x (undetermined Ct)
P:\Anselm\array cards\txt_data\2015-06-18 2-2 Card B koop schulze.txt	157	hsa-miR-122#-002130	Target	2_2		35.515	35	x (undetermined Ct)
P:\Anselm\array cards\txt_data\2015-06-19 2-3 Card B koop schulze.txt	157	hsa-miR-122#-002130	Target	2_3		undetermined	35	x (undetermined Ct)
P:\Anselm\array cards\txt_data\2015-06-11 1-1 Card A koop schulze.txt	205	hsa-miR-411-001610	Target	1_1		31.662	31.662
P:\Anselm\array cards\txt_data\2015-06-12 2-2 Card A koop schulze.txt	65	hsa-miR-125a-5p-002198	Target	2_2		34.454	34.454
P:\Anselm\array cards\txt_data\2015-06-11 1-2 Card A koop schulze.txt	205	hsa-miR-411-001610	Target	1_2		35.156	35	x (undetermined Ct)
P:\Anselm\array cards\txt_data\2015-06-12 2-1 Card A koop schulze.txt	65	hsa-miR-125a-5p-002198	Target	2_1		35.371	35	x (undetermined Ct)
P:\Anselm\array cards\txt_data\2015-06-11 1-3 Card A koop schulze.txt	205	hsa-miR-411-001610	Target	1_3		34.059	34.059
P:\Anselm\array cards\txt_data\2015-06-11 1-3 Card A koop schulze.txt	15	hsa-miR-16-000391	Target	1_3		22.425	22.425
P:\Anselm\array cards\txt_data\2015-06-18 1-4 Card A koop schulze.txt	205	hsa-miR-411-001610	Target	1_4		20.148	20.148
P:\Anselm\array cards\txt_data\2015-06-18 1-4 Card A koop schulze.txt	15	hsa-miR-16-000391	Target	1_4		20.836	20.836
P:\Anselm\array cards\txt_data\2015-06-18 2-4 Card A koop schulze.txt	65	hsa-miR-125a-5p-002198	Target	2_4		undetermined	35	x (undetermined Ct)
P:\Anselm\array cards\txt_data\2015-06-18 2-1 Card B koop schulze.txt	90	hsa-miR-640-001584	Target	2_1		undetermined	35	x (undetermined Ct)
P:\Anselm\array cards\txt_data\2015-06-12 2-3 Card A koop schulze.txt	65	hsa-miR-125a-5p-002198	Target	2_3		34.194	34.194
P:\Anselm\array cards\txt_data\2015-06-18 2-2 Card B koop schulze.txt	90	hsa-miR-640-001584	Target	2_2		35.572	35	x (undetermined Ct)
P:\Anselm\array cards\txt_data\2015-06-19 2-3 Card B koop schulze.txt	90	hsa-miR-640-001584	Target	2_3		undetermined	35	x (undetermined Ct)
P:\Anselm\array cards\txt_data\2015-06-18 2-1 Card B koop schulze.txt	96	hsa-miR-643-001594	Target	2_1		undetermined	35	x (undetermined Ct)
P:\Anselm\array cards\txt_data\2015-06-19 2-4 Card B koop schulze.txt	90	hsa-miR-640-001584	Target	2_4		undetermined	35	x (undetermined Ct)
P:\Anselm\array cards\txt_data\2015-06-18 1-4 Card B koop schulze.txt	380	hsa-miR-1284-002903	Target	1_4		undetermined	35	x (undetermined Ct)
P:\Anselm\array cards\txt_data\2015-06-18 1-3 Card B koop schulze.txt	380	hsa-miR-1284-002903	Target	1_3		undetermined	35	x (undetermined Ct)
P:\Anselm\array cards\txt_data\2015-06-18 1-2 Card B koop schulze.txt	380	hsa-miR-1284-002903	Target	1_2		undetermined	35	x (undetermined Ct)
P:\Anselm\array cards\txt_data\2015-06-18 1-1 Card B koop schulze.txt	380	hsa-miR-1284-002903	Target	1_1		undetermined	35	x (undetermined Ct)
P:\Anselm\array cards\txt_data\2015-06-12 2-1 Card A koop schulze.txt	357	hsa-miR-891a-002191	Target	2_1		undetermined	35	x (undetermined Ct)
P:\Anselm\array cards\txt_data\2015-06-18 1-2 Card B koop schulze.txt	89	hsa-miR-639-001583	Target	1_2		29.282	29.282
P:\Anselm\array cards\txt_data\2015-06-18 1-3 Card B koop schulze.txt	89	hsa-miR-639-001583	Target	1_3		29.413	29.413
P:\Anselm\array cards\txt_data\2015-06-18 1-1 Card B koop schulze.txt	89	hsa-miR-639-001583	Target	1_1		30.229	30.229
P:\Anselm\array cards\txt_data\2015-06-18 1-4 Card B koop schulze.txt	89	hsa-miR-639-001583	Target	1_4		34.981	34.981
P:\Anselm\array cards\txt_data\2015-06-18 1-3 Card B koop schulze.txt	368	hsa-miR-1274B-002884	Target	1_3		20.961	20.961
P:\Anselm\array cards\txt_data\2015-06-18 1-4 Card B koop schulze.txt	368	hsa-miR-1274B-002884	Target	1_4		23.709	23.709
P:\Anselm\array cards\txt_data\2015-06-18 1-1 Card B koop schulze.txt	368	hsa-miR-1274B-002884	Target	1_1		20.121	20.121
P:\Anselm\array cards\txt_data\2015-06-18 1-2 Card B koop schulze.txt	368	hsa-miR-1274B-002884	Target	1_2		19.259	19.259
P:\Anselm\array cards\txt_data\2015-06-18 1-1 Card B koop schulze.txt	250	hsa-miR-497#-002368	Target	1_1		undetermined	35	x (undetermined Ct)
P:\Anselm\array cards\txt_data\2015-06-18 1-2 Card B koop schulze.txt	250	hsa-miR-497#-002368	Target	1_2		undetermined	35	x (undetermined Ct)
P:\Anselm\array cards\txt_data\2015-06-18 1-4 Card A koop schulze.txt	89	hsa-miR-142-3p-000464	Target	1_4		29.374	29.374
P:\Anselm\array cards\txt_data\2015-06-18 1-3 Card B koop schulze.txt	250	hsa-miR-497#-002368	Target	1_3		undetermined	35	x (undetermined Ct)
P:\Anselm\array cards\txt_data\2015-06-18 1-4 Card B koop schulze.txt	250	hsa-miR-497#-002368	Target	1_4		undetermined	35	x (undetermined Ct)
P:\Anselm\array cards\txt_data\2015-06-18 1-3 Card B koop schulze.txt	298	hsa-miR-513C-002756	Target	1_3		undetermined	35	x (undetermined Ct)
P:\Anselm\array cards\txt_data\2015-06-18 1-4 Card B koop schulze.txt	298	hsa-miR-513C-002756	Target	1_4		undetermined	35	x (undetermined Ct)
P:\Anselm\array cards\txt_data\2015-06-18 1-1 Card B koop schulze.txt	298	hsa-miR-513C-002756	Target	1_1		undetermined	35	x (undetermined Ct)
P:\Anselm\array cards\txt_data\2015-06-18 1-2 Card B koop schulze.txt	298	hsa-miR-513C-002756	Target	1_2		undetermined	35	x (undetermined Ct)
P:\Anselm\array cards\txt_data\2015-06-18 1-4 Card A koop schulze.txt	26	hsa-miR-23b-000400	Target	1_4		undetermined	35	x (undetermined Ct)
P:\Anselm\array cards\txt_data\2015-06-19 2-4 Card B koop schulze.txt	276	hsa-miR-20a#-002437	Target	2_4		undetermined	35	x (undetermined Ct)
P:\Anselm\array cards\txt_data\2015-06-18 2-2 Card B koop schulze.txt	194	hsa-miR-934-002177	Target	2_2		undetermined	35	x (undetermined Ct)
P:\Anselm\array cards\txt_data\2015-06-12 2-3 Card A koop schulze.txt	357	hsa-miR-891a-002191	Target	2_3		undetermined	35	x (undetermined Ct)
P:\Anselm\array cards\txt_data\2015-06-18 2-1 Card B koop schulze.txt	194	hsa-miR-934-002177	Target	2_1		undetermined	35	x (undetermined Ct)
P:\Anselm\array cards\txt_data\2015-06-12 2-2 Card A koop schulze.txt	357	hsa-miR-891a-002191	Target	2_2		undetermined	35	x (undetermined Ct)
P:\Anselm\array cards\txt_data\2015-06-19 2-4 Card B koop schulze.txt	194	hsa-miR-934-002177	Target	2_4		undetermined	35	x (undetermined Ct)
P:\Anselm\array cards\txt_data\2015-06-18 2-2 Card B koop schulze.txt	276	hsa-miR-20a#-002437	Target	2_2		34.908	34.908
P:\Anselm\array cards\txt_data\2015-06-19 2-3 Card B koop schulze.txt	276	hsa-miR-20a#-002437	Target	2_3		undetermined	35	x (undetermined Ct)
P:\Anselm\array cards\txt_data\2015-06-19 2-3 Card B koop schulze.txt	194	hsa-miR-934-002177	Target	2_3		undetermined	35	x (undetermined Ct)
P:\Anselm\array cards\txt_data\2015-06-18 2-4 Card A koop schulze.txt	357	hsa-miR-891a-002191	Target	2_4		undetermined	35	x (undetermined Ct)
P:\Anselm\array cards\txt_data\2015-06-11 1-1 Card A koop schulze.txt	93	hsa-miR-146a-000468	Target	1_1		21.381	21.381
P:\Anselm\array cards\txt_data\2015-06-11 1-2 Card A koop schulze.txt	93	hsa-miR-146a-000468	Target	1_2		19.886	19.886
P:\Anselm\array cards\txt_data\2015-06-18 1-1 Card B koop schulze.txt	69	hsa-miR-623-001555	Target	1_1		34.669	34.669
P:\Anselm\array cards\txt_data\2015-06-11 1-3 Card A koop schulze.txt	93	hsa-miR-146a-000468	Target	1_3		20.69	20.69
P:\Anselm\array cards\txt_data\2015-06-18 1-4 Card A koop schulze.txt	93	hsa-miR-146a-000468	Target	1_4		22.71	22.71
P:\Anselm\array cards\txt_data\2015-06-18 1-3 Card B koop schulze.txt	69	hsa-miR-623-001555	Target	1_3		34.625	34.625
P:\Anselm\array cards\txt_data\2015-06-11 1-3 Card A koop schulze.txt	26	hsa-miR-23b-000400	Target	1_3		35.136	35	x (undetermined Ct)
P:\Anselm\array cards\txt_data\2015-06-18 1-2 Card B koop schulze.txt	69	hsa-miR-623-001555	Target	1_2		34.515	34.515
P:\Anselm\array cards\txt_data\2015-06-11 1-2 Card A koop schulze.txt	26	hsa-miR-23b-000400	Target	1_2		34.02	34.02
P:\Anselm\array cards\txt_data\2015-06-11 1-1 Card A koop schulze.txt	26	hsa-miR-23b-000400	Target	1_1		33.465	33.465
P:\Anselm\array cards\txt_data\2015-06-18 1-4 Card B koop schulze.txt	69	hsa-miR-623-001555	Target	1_4		undetermined	35	x (undetermined Ct)
P:\Anselm\array cards\txt_data\2015-06-11 1-1 Card A koop schulze.txt	250	hsa-miR-505-002089	Target	1_1		29.991	29.991
P:\Anselm\array cards\txt_data\2015-06-18 1-3 Card B koop schulze.txt	105	hsa-miR-661-001606	Target	1_3		28.505	28.505
P:\Anselm\array cards\txt_data\2015-06-18 1-1 Card B koop schulze.txt	313	hsa-miR-548J-002783	Target	1_1		undetermined	35	x (undetermined Ct)
P:\Anselm\array cards\txt_data\2015-06-18 1-4 Card B koop schulze.txt	105	hsa-miR-661-001606	Target	1_4		30.519	30.519
P:\Anselm\array cards\txt_data\2015-06-18 1-4 Card A koop schulze.txt	250	hsa-miR-505-002089	Target	1_4		31.606	31.606
P:\Anselm\array cards\txt_data\2015-06-18 1-3 Card B koop schulze.txt	313	hsa-miR-548J-002783	Target	1_3		undetermined	35	x (undetermined Ct)
P:\Anselm\array cards\txt_data\2015-06-11 1-3 Card A koop schulze.txt	250	hsa-miR-505-002089	Target	1_3		30.392	30.392
P:\Anselm\array cards\txt_data\2015-06-12 2-1 Card A koop schulze.txt	142	hsa-miR-218-000521	Target	2_1		28.679	28.679
P:\Anselm\array cards\txt_data\2015-06-18 2-1 Card B koop schulze.txt	276	hsa-miR-20a#-002437	Target	2_1		31.802	31.802
P:\Anselm\array cards\txt_data\2015-06-18 1-2 Card B koop schulze.txt	313	hsa-miR-548J-002783	Target	1_2		undetermined	35	x (undetermined Ct)
P:\Anselm\array cards\txt_data\2015-06-11 1-2 Card A koop schulze.txt	250	hsa-miR-505-002089	Target	1_2		28.754	28.754
P:\Anselm\array cards\txt_data\2015-06-12 2-2 Card A koop schulze.txt	142	hsa-miR-218-000521	Target	2_2		29.392	29.392
P:\Anselm\array cards\txt_data\2015-06-18 1-4 Card B koop schulze.txt	313	hsa-miR-548J-002783	Target	1_4		undetermined	35	x (undetermined Ct)
P:\Anselm\array cards\txt_data\2015-06-11 1-3 Card A koop schulze.txt	107	RNU48-001006	Target	1_3		32.289	32.289
P:\Anselm\array cards\txt_data\2015-06-18 1-3 Card B koop schulze.txt	107	RNU48-001006	Target	1_3		33.706	33.706
P:\Anselm\array cards\txt_data\2015-06-18 1-4 Card A koop schulze.txt	107	RNU48-001006	Target	1_4		32.472	32.472
P:\Anselm\array cards\txt_data\2015-06-18 1-4 Card B koop schulze.txt	107	RNU48-001006	Target	1_4		29.653	29.653
P:\Anselm\array cards\txt_data\2015-06-11 1-2 Card A koop schulze.txt	107	RNU48-001006	Target	1_2		30.488	30.488
P:\Anselm\array cards\txt_data\2015-06-18 1-2 Card B koop schulze.txt	107	RNU48-001006	Target	1_2		30.36	30.36
P:\Anselm\array cards\txt_data\2015-06-11 1-1 Card A koop schulze.txt	107	RNU48-001006	Target	1_1		29.912	29.912
P:\Anselm\array cards\txt_data\2015-06-18 1-1 Card B koop schulze.txt	107	RNU48-001006	Target	1_1		34.907	34.907
P:\Anselm\array cards\txt_data\2015-06-11 1-3 Card A koop schulze.txt	89	hsa-miR-142-3p-000464	Target	1_3		25.164	25.164
P:\Anselm\array cards\txt_data\2015-06-18 2-4 Card A koop schulze.txt	101	hsa-miR-152-000475	Target	2_4		undetermined	35	x (undetermined Ct)
P:\Anselm\array cards\txt_data\2015-06-11 1-2 Card A koop schulze.txt	89	hsa-miR-142-3p-000464	Target	1_2		23.681	23.681
P:\Anselm\array cards\txt_data\2015-06-11 1-1 Card A koop schulze.txt	89	hsa-miR-142-3p-000464	Target	1_1		24.424	24.424
P:\Anselm\array cards\txt_data\2015-06-12 2-1 Card A koop schulze.txt	101	hsa-miR-152-000475	Target	2_1		27.026	27.026
P:\Anselm\array cards\txt_data\2015-06-18 1-2 Card B koop schulze.txt	105	hsa-miR-661-001606	Target	1_2		28.179	28.179
P:\Anselm\array cards\txt_data\2015-06-12 2-2 Card A koop schulze.txt	101	hsa-miR-152-000475	Target	2_2		26.727	26.727
P:\Anselm\array cards\txt_data\2015-06-18 1-1 Card B koop schulze.txt	105	hsa-miR-661-001606	Target	1_1		31.178	31.178
P:\Anselm\array cards\txt_data\2015-06-12 2-3 Card A koop schulze.txt	101	hsa-miR-152-000475	Target	2_3		27.634	27.634
P:\Anselm\array cards\txt_data\2015-06-18 2-2 Card B koop schulze.txt	46	hsa-miR-554-001522	Target	2_2		undetermined	35	x (undetermined Ct)
P:\Anselm\array cards\txt_data\2015-06-19 2-3 Card B koop schulze.txt	46	hsa-miR-554-001522	Target	2_3		undetermined	35	x (undetermined Ct)
P:\Anselm\array cards\txt_data\2015-06-18 2-1 Card B koop schulze.txt	46	hsa-miR-554-001522	Target	2_1		undetermined	35	x (undetermined Ct)
P:\Anselm\array cards\txt_data\2015-06-19 2-4 Card B koop schulze.txt	46	hsa-miR-554-001522	Target	2_4		undetermined	35	x (undetermined Ct)
P:\Anselm\array cards\txt_data\2015-06-12 2-3 Card A koop schulze.txt	52	hsa-miR-99a-000435	Target	2_3		29.045	29.045
P:\Anselm\array cards\txt_data\2015-06-18 2-4 Card A koop schulze.txt	52	hsa-miR-99a-000435	Target	2_4		29.19	29.19
P:\Anselm\array cards\txt_data\2015-06-12 2-1 Card A koop schulze.txt	52	hsa-miR-99a-000435	Target	2_1		28.325	28.325
P:\Anselm\array cards\txt_data\2015-06-12 2-2 Card A koop schulze.txt	52	hsa-miR-99a-000435	Target	2_2		27.481	27.481
P:\Anselm\array cards\txt_data\2015-06-19 2-4 Card B koop schulze.txt	215	hsa-miR-340#-002259	Target	2_4		undetermined	35	x (undetermined Ct)
P:\Anselm\array cards\txt_data\2015-06-18 2-2 Card B koop schulze.txt	215	hsa-miR-340#-002259	Target	2_2		29.11	29.11
P:\Anselm\array cards\txt_data\2015-06-19 2-3 Card B koop schulze.txt	215	hsa-miR-340#-002259	Target	2_3		30.756	30.756
P:\Anselm\array cards\txt_data\2015-06-18 2-1 Card B koop schulze.txt	215	hsa-miR-340#-002259	Target	2_1		28.545	28.545
P:\Anselm\array cards\txt_data\2015-06-18 2-2 Card B koop schulze.txt	96	hsa-miR-643-001594	Target	2_2		undetermined	35	x (undetermined Ct)
P:\Anselm\array cards\txt_data\2015-06-19 2-3 Card B koop schulze.txt	96	hsa-miR-643-001594	Target	2_3		undetermined	35	x (undetermined Ct)
P:\Anselm\array cards\txt_data\2015-06-19 2-4 Card B koop schulze.txt	96	hsa-miR-643-001594	Target	2_4		undetermined	35	x (undetermined Ct)
P:\Anselm\array cards\txt_data\2015-06-18 2-4 Card A koop schulze.txt	70	hsa-miR-128a-002216	Target	2_4		undetermined	35	x (undetermined Ct)
P:\Anselm\array cards\txt_data\2015-06-12 2-3 Card A koop schulze.txt	70	hsa-miR-128a-002216	Target	2_3		30.224	30.224
P:\Anselm\array cards\txt_data\2015-06-12 2-2 Card A koop schulze.txt	70	hsa-miR-128a-002216	Target	2_2		28.986	28.986
P:\Anselm\array cards\txt_data\2015-06-12 2-1 Card A koop schulze.txt	70	hsa-miR-128a-002216	Target	2_1		28.58	28.58
P:\Anselm\array cards\txt_data\2015-06-19 2-4 Card B koop schulze.txt	166	hsa-miR-96#-002140	Target	2_4		undetermined	35	x (undetermined Ct)
P:\Anselm\array cards\txt_data\2015-06-19 2-3 Card B koop schulze.txt	166	hsa-miR-96#-002140	Target	2_3		undetermined	35	x (undetermined Ct)
P:\Anselm\array cards\txt_data\2015-06-18 2-2 Card B koop schulze.txt	166	hsa-miR-96#-002140	Target	2_2		undetermined	35	x (undetermined Ct)
P:\Anselm\array cards\txt_data\2015-06-18 2-1 Card B koop schulze.txt	166	hsa-miR-96#-002140	Target	2_1		undetermined	35	x (undetermined Ct)
P:\Anselm\array cards\txt_data\2015-06-12 2-1 Card A koop schulze.txt	139	hsa-miR-216a-002220	Target	2_1		undetermined	35	x (undetermined Ct)
P:\Anselm\array cards\txt_data\2015-06-19 2-4 Card B koop schulze.txt	294	hsa-miR-665-002681	Target	2_4		undetermined	35	x (undetermined Ct)
P:\Anselm\array cards\txt_data\2015-06-12 2-2 Card A koop schulze.txt	139	hsa-miR-216a-002220	Target	2_2		32.942	32.942
P:\Anselm\array cards\txt_data\2015-06-12 2-3 Card A koop schulze.txt	139	hsa-miR-216a-002220	Target	2_3		undetermined	35	x (undetermined Ct)
P:\Anselm\array cards\txt_data\2015-06-18 2-2 Card B koop schulze.txt	294	hsa-miR-665-002681	Target	2_2		undetermined	35	x (undetermined Ct)
P:\Anselm\array cards\txt_data\2015-06-18 2-4 Card A koop schulze.txt	139	hsa-miR-216a-002220	Target	2_4		undetermined	35	x (undetermined Ct)
P:\Anselm\array cards\txt_data\2015-06-19 2-3 Card B koop schulze.txt	294	hsa-miR-665-002681	Target	2_3		undetermined	35	x (undetermined Ct)
P:\Anselm\array cards\txt_data\2015-06-18 2-4 Card A koop schulze.txt	142	hsa-miR-218-000521	Target	2_4		undetermined	35	x (undetermined Ct)
P:\Anselm\array cards\txt_data\2015-06-18 2-1 Card B koop schulze.txt	294	hsa-miR-665-002681	Target	2_1		34.197	34.197
P:\Anselm\array cards\txt_data\2015-06-12 2-3 Card A koop schulze.txt	142	hsa-miR-218-000521	Target	2_3		32.21	32.21
P:\Anselm\array cards\txt_data\2015-06-19 2-3 Card B koop schulze.txt	45	hsa-miR-553-001521	Target	2_3		undetermined	35	x (undetermined Ct)
P:\Anselm\array cards\txt_data\2015-06-18 1-3 Card B koop schulze.txt	303	hsa-miR-1225-3P-002766	Target	1_3		30.887	30.887
P:\Anselm\array cards\txt_data\2015-06-18 1-1 Card B koop schulze.txt	71	hsa-miR-624-001557	Target	1_1		35.533	35	x (undetermined Ct)
P:\Anselm\array cards\txt_data\2015-06-12 2-3 Card A koop schulze.txt	75	hsa-miR-132-000457	Target	2_3		27.277	27.277
P:\Anselm\array cards\txt_data\2015-06-18 2-2 Card B koop schulze.txt	45	hsa-miR-553-001521	Target	2_2		undetermined	35	x (undetermined Ct)
P:\Anselm\array cards\txt_data\2015-06-18 1-2 Card B koop schulze.txt	303	hsa-miR-1225-3P-002766	Target	1_2		31.512	31.512
P:\Anselm\array cards\txt_data\2015-06-18 1-2 Card B koop schulze.txt	71	hsa-miR-624-001557	Target	1_2		33.605	33.605
P:\Anselm\array cards\txt_data\2015-06-12 2-2 Card A koop schulze.txt	75	hsa-miR-132-000457	Target	2_2		25.507	25.507
P:\Anselm\array cards\txt_data\2015-06-18 2-1 Card B koop schulze.txt	45	hsa-miR-553-001521	Target	2_1		undetermined	35	x (undetermined Ct)
P:\Anselm\array cards\txt_data\2015-06-18 1-1 Card B koop schulze.txt	303	hsa-miR-1225-3P-002766	Target	1_1		33.255	33.255
P:\Anselm\array cards\txt_data\2015-06-18 2-4 Card A koop schulze.txt	75	hsa-miR-132-000457	Target	2_4		32.053	32.053
P:\Anselm\array cards\txt_data\2015-06-18 2-1 Card B koop schulze.txt	125	hsa-miR-769-5p-001998	Target	2_1		29.606	29.606
P:\Anselm\array cards\txt_data\2015-06-18 2-2 Card B koop schulze.txt	125	hsa-miR-769-5p-001998	Target	2_2		30.483	30.483
P:\Anselm\array cards\txt_data\2015-06-19 2-3 Card B koop schulze.txt	125	hsa-miR-769-5p-001998	Target	2_3		31.848	31.848
P:\Anselm\array cards\txt_data\2015-06-18 1-3 Card B koop schulze.txt	71	hsa-miR-624-001557	Target	1_3		31.997	31.997
P:\Anselm\array cards\txt_data\2015-06-12 2-1 Card A koop schulze.txt	75	hsa-miR-132-000457	Target	2_1		25.464	25.464
P:\Anselm\array cards\txt_data\2015-06-19 2-4 Card B koop schulze.txt	125	hsa-miR-769-5p-001998	Target	2_4		undetermined	35	x (undetermined Ct)
P:\Anselm\array cards\txt_data\2015-06-19 2-4 Card B koop schulze.txt	45	hsa-miR-553-001521	Target	2_4		undetermined	35	x (undetermined Ct)
P:\Anselm\array cards\txt_data\2015-06-18 1-4 Card B koop schulze.txt	303	hsa-miR-1225-3P-002766	Target	1_4		33.724	33.724
P:\Anselm\array cards\txt_data\2015-06-18 1-4 Card B koop schulze.txt	71	hsa-miR-624-001557	Target	1_4		undetermined	35	x (undetermined Ct)
P:\Anselm\array cards\txt_data\2015-06-18 2-4 Card A koop schulze.txt	239	mmu-miR-495-001663	Target	2_4		undetermined	35	x (undetermined Ct)
P:\Anselm\array cards\txt_data\2015-06-12 2-3 Card A koop schulze.txt	239	mmu-miR-495-001663	Target	2_3		33.964	33.964
P:\Anselm\array cards\txt_data\2015-06-12 2-2 Card A koop schulze.txt	239	mmu-miR-495-001663	Target	2_2		30.861	30.861
P:\Anselm\array cards\txt_data\2015-06-12 2-1 Card A koop schulze.txt	180	hsa-miR-361-000554	Target	2_1		28.083	28.083
P:\Anselm\array cards\txt_data\2015-06-12 2-1 Card A koop schulze.txt	239	mmu-miR-495-001663	Target	2_1		29.163	29.163
P:\Anselm\array cards\txt_data\2015-06-18 2-4 Card A koop schulze.txt	180	hsa-miR-361-000554	Target	2_4		34.737	34.737
P:\Anselm\array cards\txt_data\2015-06-12 2-2 Card A koop schulze.txt	180	hsa-miR-361-000554	Target	2_2		27.826	27.826
P:\Anselm\array cards\txt_data\2015-06-12 2-3 Card A koop schulze.txt	180	hsa-miR-361-000554	Target	2_3		29.265	29.265
P:\Anselm\array cards\txt_data\2015-06-18 2-4 Card A koop schulze.txt	174	hsa-miR-340-002258	Target	2_4		undetermined	35	x (undetermined Ct)
P:\Anselm\array cards\txt_data\2015-06-18 2-1 Card B koop schulze.txt	114	hsa-miR-581-001622	Target	2_1		undetermined	35	x (undetermined Ct)
P:\Anselm\array cards\txt_data\2015-06-18 2-2 Card B koop schulze.txt	114	hsa-miR-581-001622	Target	2_2		undetermined	35	x (undetermined Ct)
P:\Anselm\array cards\txt_data\2015-06-19 2-3 Card B koop schulze.txt	114	hsa-miR-581-001622	Target	2_3		undetermined	35	x (undetermined Ct)
P:\Anselm\array cards\txt_data\2015-06-19 2-4 Card B koop schulze.txt	114	hsa-miR-581-001622	Target	2_4		undetermined	35	x (undetermined Ct)
P:\Anselm\array cards\txt_data\2015-06-18 1-1 Card B koop schulze.txt	67	hsa-miR-622-001553	Target	1_1		undetermined	35	x (undetermined Ct)
P:\Anselm\array cards\txt_data\2015-06-18 1-2 Card B koop schulze.txt	67	hsa-miR-622-001553	Target	1_2		35.922	35	x (undetermined Ct)
P:\Anselm\array cards\txt_data\2015-06-18 1-3 Card B koop schulze.txt	67	hsa-miR-622-001553	Target	1_3		undetermined	35	x (undetermined Ct)
P:\Anselm\array cards\txt_data\2015-06-18 1-4 Card B koop schulze.txt	67	hsa-miR-622-001553	Target	1_4		undetermined	35	x (undetermined Ct)
P:\Anselm\array cards\txt_data\2015-06-18 1-1 Card B koop schulze.txt	296	hsa-miR-1224-3P-002752	Target	1_1		33.073	33.073
P:\Anselm\array cards\txt_data\2015-06-12 2-1 Card A koop schulze.txt	174	hsa-miR-340-002258	Target	2_1		29.344	29.344
P:\Anselm\array cards\txt_data\2015-06-18 1-3 Card B koop schulze.txt	296	hsa-miR-1224-3P-002752	Target	1_3		undetermined	35	x (undetermined Ct)
P:\Anselm\array cards\txt_data\2015-06-12 2-3 Card A koop schulze.txt	174	hsa-miR-340-002258	Target	2_3		30.781	30.781
P:\Anselm\array cards\txt_data\2015-06-18 1-2 Card B koop schulze.txt	296	hsa-miR-1224-3P-002752	Target	1_2		undetermined	35	x (undetermined Ct)
P:\Anselm\array cards\txt_data\2015-06-12 2-2 Card A koop schulze.txt	174	hsa-miR-340-002258	Target	2_2		29.463	29.463
P:\Anselm\array cards\txt_data\2015-06-18 1-4 Card B koop schulze.txt	296	hsa-miR-1224-3P-002752	Target	1_4		undetermined	35	x (undetermined Ct)
P:\Anselm\array cards\txt_data\2015-06-12 2-2 Card A koop schulze.txt	320	hsa-miR-616-002414	Target	2_2		undetermined	35	x (undetermined Ct)
P:\Anselm\array cards\txt_data\2015-06-12 2-3 Card A koop schulze.txt	320	hsa-miR-616-002414	Target	2_3		34.564	34.564
P:\Anselm\array cards\txt_data\2015-06-18 2-4 Card A koop schulze.txt	320	hsa-miR-616-002414	Target	2_4		undetermined	35	x (undetermined Ct)
P:\Anselm\array cards\txt_data\2015-06-19 2-4 Card B koop schulze.txt	227	hsa-miR-22#-002301	Target	2_4		undetermined	35	x (undetermined Ct)
P:\Anselm\array cards\txt_data\2015-06-12 2-3 Card A koop schulze.txt	159	hsa-miR-323-3p-002227	Target	2_3		29.84	29.84
P:\Anselm\array cards\txt_data\2015-06-19 2-3 Card B koop schulze.txt	227	hsa-miR-22#-002301	Target	2_3		30.432	30.432
P:\Anselm\array cards\txt_data\2015-06-18 2-4 Card A koop schulze.txt	159	hsa-miR-323-3p-002227	Target	2_4		35.18	35	x (undetermined Ct)
P:\Anselm\array cards\txt_data\2015-06-12 2-3 Card A koop schulze.txt	231	hsa-miR-487b-001285	Target	2_3		35.314	35	x (undetermined Ct)
P:\Anselm\array cards\txt_data\2015-06-18 2-4 Card A koop schulze.txt	231	hsa-miR-487b-001285	Target	2_4		undetermined	35	x (undetermined Ct)
P:\Anselm\array cards\txt_data\2015-06-18 2-2 Card B koop schulze.txt	227	hsa-miR-22#-002301	Target	2_2		28.42	28.42
P:\Anselm\array cards\txt_data\2015-06-18 2-1 Card B koop schulze.txt	227	hsa-miR-22#-002301	Target	2_1		28.268	28.268
P:\Anselm\array cards\txt_data\2015-06-12 2-2 Card A koop schulze.txt	299	hsa-miR-548c-001590	Target	2_2		33.78	33.78
P:\Anselm\array cards\txt_data\2015-06-18 2-4 Card A koop schulze.txt	254	hsa-miR-509-5p-002235	Target	2_4		undetermined	35	x (undetermined Ct)
P:\Anselm\array cards\txt_data\2015-06-12 2-1 Card A koop schulze.txt	299	hsa-miR-548c-001590	Target	2_1		35.093	35	x (undetermined Ct)
P:\Anselm\array cards\txt_data\2015-06-18 2-4 Card A koop schulze.txt	299	hsa-miR-548c-001590	Target	2_4		undetermined	35	x (undetermined Ct)
P:\Anselm\array cards\txt_data\2015-06-12 2-3 Card A koop schulze.txt	299	hsa-miR-548c-001590	Target	2_3		undetermined	35	x (undetermined Ct)
P:\Anselm\array cards\txt_data\2015-06-11 1-3 Card A koop schulze.txt	379	hsa-miR-511-001111	Target	1_3		31.4	31.4
P:\Anselm\array cards\txt_data\2015-06-12 2-1 Card A koop schulze.txt	231	hsa-miR-487b-001285	Target	2_1		34.198	34.198
P:\Anselm\array cards\txt_data\2015-06-12 2-1 Card A koop schulze.txt	320	hsa-miR-616-002414	Target	2_1		undetermined	35	x (undetermined Ct)
P:\Anselm\array cards\txt_data\2015-06-11 1-2 Card A koop schulze.txt	379	hsa-miR-511-001111	Target	1_2		30.479	30.479
P:\Anselm\array cards\txt_data\2015-06-12 2-2 Card A koop schulze.txt	231	hsa-miR-487b-001285	Target	2_2		34.969	34.969
P:\Anselm\array cards\txt_data\2015-06-11 1-1 Card A koop schulze.txt	379	hsa-miR-511-001111	Target	1_1		undetermined	35	x (undetermined Ct)
P:\Anselm\array cards\txt_data\2015-06-12 2-1 Card A koop schulze.txt	159	hsa-miR-323-3p-002227	Target	2_1		30.182	30.182
P:\Anselm\array cards\txt_data\2015-06-12 2-2 Card A koop schulze.txt	159	hsa-miR-323-3p-002227	Target	2_2		31.35	31.35
P:\Anselm\array cards\txt_data\2015-06-18 1-2 Card B koop schulze.txt	383	hsa-miR-1825-002907	Target	1_2		27.424	27.424
P:\Anselm\array cards\txt_data\2015-06-18 1-1 Card B koop schulze.txt	383	hsa-miR-1825-002907	Target	1_1		29.075	29.075
P:\Anselm\array cards\txt_data\2015-06-18 1-4 Card B koop schulze.txt	383	hsa-miR-1825-002907	Target	1_4		29.984	29.984
P:\Anselm\array cards\txt_data\2015-06-11 1-2 Card A koop schulze.txt	270	hsa-miR-518d-5p-002389	Target	1_2		undetermined	35	x (undetermined Ct)
P:\Anselm\array cards\txt_data\2015-06-18 1-3 Card B koop schulze.txt	383	hsa-miR-1825-002907	Target	1_3		28.792	28.792
P:\Anselm\array cards\txt_data\2015-06-11 1-1 Card A koop schulze.txt	270	hsa-miR-518d-5p-002389	Target	1_1		undetermined	35	x (undetermined Ct)
P:\Anselm\array cards\txt_data\2015-06-18 2-1 Card B koop schulze.txt	100	hsa-miR-646-001599	Target	2_1		undetermined	35	x (undetermined Ct)
P:\Anselm\array cards\txt_data\2015-06-12 2-1 Card A koop schulze.txt	254	hsa-miR-509-5p-002235	Target	2_1		18.807	18.807
P:\Anselm\array cards\txt_data\2015-06-19 2-3 Card B koop schulze.txt	100	hsa-miR-646-001599	Target	2_3		undetermined	35	x (undetermined Ct)
P:\Anselm\array cards\txt_data\2015-06-12 2-3 Card A koop schulze.txt	254	hsa-miR-509-5p-002235	Target	2_3		20.521	20.521
P:\Anselm\array cards\txt_data\2015-06-18 2-2 Card B koop schulze.txt	100	hsa-miR-646-001599	Target	2_2		34.945	34.945
P:\Anselm\array cards\txt_data\2015-06-12 2-2 Card A koop schulze.txt	254	hsa-miR-509-5p-002235	Target	2_2		18.31	18.31
P:\Anselm\array cards\txt_data\2015-06-12 2-2 Card A koop schulze.txt	378	hsa-miR-509-3-5p-002155	Target	2_2		undetermined	35	x (undetermined Ct)
P:\Anselm\array cards\txt_data\2015-06-12 2-1 Card A koop schulze.txt	378	hsa-miR-509-3-5p-002155	Target	2_1		undetermined	35	x (undetermined Ct)
P:\Anselm\array cards\txt_data\2015-06-18 2-4 Card A koop schulze.txt	3	hsa-let-7d-002283	Target	2_4		undetermined	35	x (undetermined Ct)
P:\Anselm\array cards\txt_data\2015-06-12 2-3 Card A koop schulze.txt	3	hsa-let-7d-002283	Target	2_3		30.275	30.275
P:\Anselm\array cards\txt_data\2015-06-18 1-4 Card A koop schulze.txt	270	hsa-miR-518d-5p-002389	Target	1_4		undetermined	35	x (undetermined Ct)
P:\Anselm\array cards\txt_data\2015-06-12 2-2 Card A koop schulze.txt	3	hsa-let-7d-002283	Target	2_2		29.478	29.478
P:\Anselm\array cards\txt_data\2015-06-12 2-1 Card A koop schulze.txt	3	hsa-let-7d-002283	Target	2_1		29.403	29.403
P:\Anselm\array cards\txt_data\2015-06-11 1-3 Card A koop schulze.txt	270	hsa-miR-518d-5p-002389	Target	1_3		undetermined	35	x (undetermined Ct)
P:\Anselm\array cards\txt_data\2015-06-18 2-4 Card A koop schulze.txt	378	hsa-miR-509-3-5p-002155	Target	2_4		undetermined	35	x (undetermined Ct)
P:\Anselm\array cards\txt_data\2015-06-12 2-3 Card A koop schulze.txt	378	hsa-miR-509-3-5p-002155	Target	2_3		undetermined	35	x (undetermined Ct)
P:\Anselm\array cards\txt_data\2015-06-12 2-3 Card A koop schulze.txt	87	mmu-miR-140-001187	Target	2_3		31.867	31.867
P:\Anselm\array cards\txt_data\2015-06-18 2-4 Card A koop schulze.txt	87	mmu-miR-140-001187	Target	2_4		34.803	34.803
P:\Anselm\array cards\txt_data\2015-06-11 1-2 Card A koop schulze.txt	284	hsa-miR-525-3p-002385	Target	1_2		undetermined	35	x (undetermined Ct)
P:\Anselm\array cards\txt_data\2015-06-11 1-1 Card A koop schulze.txt	284	hsa-miR-525-3p-002385	Target	1_1		undetermined	35	x (undetermined Ct)
P:\Anselm\array cards\txt_data\2015-06-18 1-4 Card A koop schulze.txt	284	hsa-miR-525-3p-002385	Target	1_4		undetermined	35	x (undetermined Ct)
P:\Anselm\array cards\txt_data\2015-06-11 1-3 Card A koop schulze.txt	284	hsa-miR-525-3p-002385	Target	1_3		undetermined	35	x (undetermined Ct)
P:\Anselm\array cards\txt_data\2015-06-19 2-4 Card B koop schulze.txt	153	hsa-miR-376a#-002127	Target	2_4		14.606	14.606
P:\Anselm\array cards\txt_data\2015-06-11 1-2 Card A koop schulze.txt	279	hsa-miR-520g-001121	Target	1_2		undetermined	35	x (undetermined Ct)
P:\Anselm\array cards\txt_data\2015-06-11 1-3 Card A koop schulze.txt	279	hsa-miR-520g-001121	Target	1_3		undetermined	35	x (undetermined Ct)
P:\Anselm\array cards\txt_data\2015-06-19 2-4 Card B koop schulze.txt	100	hsa-miR-646-001599	Target	2_4		undetermined	35	x (undetermined Ct)
P:\Anselm\array cards\txt_data\2015-06-11 1-1 Card A koop schulze.txt	279	hsa-miR-520g-001121	Target	1_1		undetermined	35	x (undetermined Ct)
P:\Anselm\array cards\txt_data\2015-06-18 2-1 Card B koop schulze.txt	153	hsa-miR-376a#-002127	Target	2_1		undetermined	35	x (undetermined Ct)
P:\Anselm\array cards\txt_data\2015-06-18 2-2 Card B koop schulze.txt	153	hsa-miR-376a#-002127	Target	2_2		12.544	12.544
P:\Anselm\array cards\txt_data\2015-06-18 1-4 Card A koop schulze.txt	279	hsa-miR-520g-001121	Target	1_4		undetermined	35	x (undetermined Ct)
P:\Anselm\array cards\txt_data\2015-06-12 2-1 Card A koop schulze.txt	87	mmu-miR-140-001187	Target	2_1		30.22	30.22
P:\Anselm\array cards\txt_data\2015-06-19 2-3 Card B koop schulze.txt	153	hsa-miR-376a#-002127	Target	2_3		undetermined	35	x (undetermined Ct)
P:\Anselm\array cards\txt_data\2015-06-12 2-2 Card A koop schulze.txt	87	mmu-miR-140-001187	Target	2_2		29.006	29.006
P:\Anselm\array cards\txt_data\2015-06-11 1-3 Card A koop schulze.txt	54	hsa-miR-100-000437	Target	1_3		30.378	30.378
P:\Anselm\array cards\txt_data\2015-06-11 1-2 Card A koop schulze.txt	54	hsa-miR-100-000437	Target	1_2		30.207	30.207
P:\Anselm\array cards\txt_data\2015-06-12 2-1 Card A koop schulze.txt	268	hsa-miR-518c-002401	Target	2_1		undetermined	35	x (undetermined Ct)
P:\Anselm\array cards\txt_data\2015-06-11 1-1 Card A koop schulze.txt	54	hsa-miR-100-000437	Target	1_1		30.025	30.025
P:\Anselm\array cards\txt_data\2015-06-12 2-2 Card A koop schulze.txt	268	hsa-miR-518c-002401	Target	2_2		undetermined	35	x (undetermined Ct)
P:\Anselm\array cards\txt_data\2015-06-12 2-3 Card A koop schulze.txt	268	hsa-miR-518c-002401	Target	2_3		undetermined	35	x (undetermined Ct)
P:\Anselm\array cards\txt_data\2015-06-18 2-4 Card A koop schulze.txt	268	hsa-miR-518c-002401	Target	2_4		undetermined	35	x (undetermined Ct)
P:\Anselm\array cards\txt_data\2015-06-18 1-4 Card A koop schulze.txt	54	hsa-miR-100-000437	Target	1_4		undetermined	35	x (undetermined Ct)
P:\Anselm\array cards\txt_data\2015-06-18 2-1 Card B koop schulze.txt	251	hsa-miR-518e#-002371	Target	2_1		undetermined	35	x (undetermined Ct)
P:\Anselm\array cards\txt_data\2015-06-11 1-2 Card A koop schulze.txt	328	hsa-miR-642-001592	Target	1_2		31.02	31.02
P:\Anselm\array cards\txt_data\2015-06-18 2-2 Card B koop schulze.txt	251	hsa-miR-518e#-002371	Target	2_2		undetermined	35	x (undetermined Ct)
P:\Anselm\array cards\txt_data\2015-06-18 2-1 Card B koop schulze.txt	246	hsa-miR-92b#-002343	Target	2_1		undetermined	35	x (undetermined Ct)
P:\Anselm\array cards\txt_data\2015-06-11 1-3 Card A koop schulze.txt	328	hsa-miR-642-001592	Target	1_3		34.693	34.693
P:\Anselm\array cards\txt_data\2015-06-19 2-3 Card B koop schulze.txt	251	hsa-miR-518e#-002371	Target	2_3		undetermined	35	x (undetermined Ct)
P:\Anselm\array cards\txt_data\2015-06-18 1-4 Card A koop schulze.txt	328	hsa-miR-642-001592	Target	1_4		35.027	35	x (undetermined Ct)
P:\Anselm\array cards\txt_data\2015-06-19 2-4 Card B koop schulze.txt	251	hsa-miR-518e#-002371	Target	2_4		undetermined	35	x (undetermined Ct)
P:\Anselm\array cards\txt_data\2015-06-18 1-4 Card A koop schulze.txt	2	hsa-let-7c-000379	Target	1_4		32.276	32.276
P:\Anselm\array cards\txt_data\2015-06-11 1-3 Card A koop schulze.txt	2	hsa-let-7c-000379	Target	1_3		29.991	29.991
P:\Anselm\array cards\txt_data\2015-06-11 1-2 Card A koop schulze.txt	2	hsa-let-7c-000379	Target	1_2		29.236	29.236
P:\Anselm\array cards\txt_data\2015-06-11 1-1 Card A koop schulze.txt	2	hsa-let-7c-000379	Target	1_1		29.938	29.938
P:\Anselm\array cards\txt_data\2015-06-19 2-4 Card B koop schulze.txt	103	hsa-miR-649-001602	Target	2_4		undetermined	35	x (undetermined Ct)
P:\Anselm\array cards\txt_data\2015-06-18 1-1 Card B koop schulze.txt	121	hsa-miR-668-001992	Target	1_1		undetermined	35	x (undetermined Ct)
P:\Anselm\array cards\txt_data\2015-06-11 1-1 Card A koop schulze.txt	312	hsa-miR-582-3p-002399	Target	1_1		35.841	35	x (undetermined Ct)
P:\Anselm\array cards\txt_data\2015-06-11 1-2 Card A koop schulze.txt	312	hsa-miR-582-3p-002399	Target	1_2		undetermined	35	x (undetermined Ct)
P:\Anselm\array cards\txt_data\2015-06-18 2-4 Card A koop schulze.txt	326	hsa-miR-629-002436	Target	2_4		undetermined	35	x (undetermined Ct)
P:\Anselm\array cards\txt_data\2015-06-11 1-3 Card A koop schulze.txt	256	hsa-miR-512-3p-001823	Target	1_3		35.148	35	x (undetermined Ct)
P:\Anselm\array cards\txt_data\2015-06-12 2-2 Card A koop schulze.txt	326	hsa-miR-629-002436	Target	2_2		34.739	34.739
P:\Anselm\array cards\txt_data\2015-06-18 1-4 Card A koop schulze.txt	256	hsa-miR-512-3p-001823	Target	1_4		undetermined	35	x (undetermined Ct)
P:\Anselm\array cards\txt_data\2015-06-12 2-3 Card A koop schulze.txt	326	hsa-miR-629-002436	Target	2_3		33.846	33.846
P:\Anselm\array cards\txt_data\2015-06-11 1-1 Card A koop schulze.txt	256	hsa-miR-512-3p-001823	Target	1_1		37.118	35	x (undetermined Ct)
P:\Anselm\array cards\txt_data\2015-06-11 1-2 Card A koop schulze.txt	256	hsa-miR-512-3p-001823	Target	1_2		35.165	35	x (undetermined Ct)
P:\Anselm\array cards\txt_data\2015-06-12 2-1 Card A koop schulze.txt	326	hsa-miR-629-002436	Target	2_1		34.904	34.904
P:\Anselm\array cards\txt_data\2015-06-18 2-2 Card B koop schulze.txt	103	hsa-miR-649-001602	Target	2_2		undetermined	35	x (undetermined Ct)
P:\Anselm\array cards\txt_data\2015-06-19 2-3 Card B koop schulze.txt	103	hsa-miR-649-001602	Target	2_3		undetermined	35	x (undetermined Ct)
P:\Anselm\array cards\txt_data\2015-06-18 1-4 Card A koop schulze.txt	360	hsa-miR-147-000469	Target	1_4		undetermined	35	x (undetermined Ct)
P:\Anselm\array cards\txt_data\2015-06-18 2-1 Card B koop schulze.txt	103	hsa-miR-649-001602	Target	2_1		undetermined	35	x (undetermined Ct)
P:\Anselm\array cards\txt_data\2015-06-19 2-3 Card B koop schulze.txt	246	hsa-miR-92b#-002343	Target	2_3		undetermined	35	x (undetermined Ct)
P:\Anselm\array cards\txt_data\2015-06-11 1-1 Card A koop schulze.txt	360	hsa-miR-147-000469	Target	1_1		33.805	33.805
P:\Anselm\array cards\txt_data\2015-06-18 2-4 Card A koop schulze.txt	292	hsa-miR-542-5p-002240	Target	2_4		undetermined	35	x (undetermined Ct)
P:\Anselm\array cards\txt_data\2015-06-18 2-2 Card B koop schulze.txt	246	hsa-miR-92b#-002343	Target	2_2		undetermined	35	x (undetermined Ct)
P:\Anselm\array cards\txt_data\2015-06-12 2-3 Card A koop schulze.txt	292	hsa-miR-542-5p-002240	Target	2_3		undetermined	35	x (undetermined Ct)
P:\Anselm\array cards\txt_data\2015-06-11 1-3 Card A koop schulze.txt	360	hsa-miR-147-000469	Target	1_3		25.081	25.081
P:\Anselm\array cards\txt_data\2015-06-19 2-4 Card B koop schulze.txt	246	hsa-miR-92b#-002343	Target	2_4		undetermined	35	x (undetermined Ct)
P:\Anselm\array cards\txt_data\2015-06-11 1-2 Card A koop schulze.txt	360	hsa-miR-147-000469	Target	1_2		23.858	23.858
P:\Anselm\array cards\txt_data\2015-06-19 2-4 Card B koop schulze.txt	263	hsa-let-7e#-002407	Target	2_4		undetermined	35	x (undetermined Ct)
P:\Anselm\array cards\txt_data\2015-06-11 1-3 Card A koop schulze.txt	59	RNU44-001094	Target	1_3		30.857	30.857
P:\Anselm\array cards\txt_data\2015-06-18 1-3 Card B koop schulze.txt	59	RNU44-001094	Target	1_3		30.449	30.449
P:\Anselm\array cards\txt_data\2015-06-12 2-3 Card A koop schulze.txt	358	hsa-miR-891b-002210	Target	2_3		undetermined	35	x (undetermined Ct)
P:\Anselm\array cards\txt_data\2015-06-19 2-3 Card B koop schulze.txt	263	hsa-let-7e#-002407	Target	2_3		undetermined	35	x (undetermined Ct)
P:\Anselm\array cards\txt_data\2015-06-11 1-2 Card A koop schulze.txt	59	RNU44-001094	Target	1_2		32.047	32.047
P:\Anselm\array cards\txt_data\2015-06-18 1-2 Card B koop schulze.txt	59	RNU44-001094	Target	1_2		32.439	32.439
P:\Anselm\array cards\txt_data\2015-06-18 2-4 Card A koop schulze.txt	358	hsa-miR-891b-002210	Target	2_4		undetermined	35	x (undetermined Ct)
P:\Anselm\array cards\txt_data\2015-06-11 1-1 Card A koop schulze.txt	59	RNU44-001094	Target	1_1		undetermined	35	x (undetermined Ct)
P:\Anselm\array cards\txt_data\2015-06-18 1-1 Card B koop schulze.txt	59	RNU44-001094	Target	1_1		undetermined	35	x (undetermined Ct)
P:\Anselm\array cards\txt_data\2015-06-12 2-1 Card A koop schulze.txt	358	hsa-miR-891b-002210	Target	2_1		undetermined	35	x (undetermined Ct)
P:\Anselm\array cards\txt_data\2015-06-12 2-2 Card A koop schulze.txt	358	hsa-miR-891b-002210	Target	2_2		undetermined	35	x (undetermined Ct)
P:\Anselm\array cards\txt_data\2015-06-12 2-1 Card A koop schulze.txt	292	hsa-miR-542-5p-002240	Target	2_1		undetermined	35	x (undetermined Ct)
P:\Anselm\array cards\txt_data\2015-06-12 2-2 Card A koop schulze.txt	292	hsa-miR-542-5p-002240	Target	2_2		34.764	34.764
P:\Anselm\array cards\txt_data\2015-06-18 2-2 Card B koop schulze.txt	263	hsa-let-7e#-002407	Target	2_2		undetermined	35	x (undetermined Ct)
P:\Anselm\array cards\txt_data\2015-06-18 2-1 Card B koop schulze.txt	263	hsa-let-7e#-002407	Target	2_1		undetermined	35	x (undetermined Ct)
P:\Anselm\array cards\txt_data\2015-06-12 2-2 Card A koop schulze.txt	288	hsa-miR-532-001518	Target	2_2		26.962	26.962
P:\Anselm\array cards\txt_data\2015-06-12 2-1 Card A koop schulze.txt	288	hsa-miR-532-001518	Target	2_1		27.401	27.401
P:\Anselm\array cards\txt_data\2015-06-18 1-2 Card B koop schulze.txt	312	hsa-miR-1201-002781	Target	1_2		undetermined	35	x (undetermined Ct)
P:\Anselm\array cards\txt_data\2015-06-18 1-4 Card A koop schulze.txt	62	hsa-miR-122-002245	Target	1_4		30.496	30.496
P:\Anselm\array cards\txt_data\2015-06-18 2-4 Card A koop schulze.txt	288	hsa-miR-532-001518	Target	2_4		undetermined	35	x (undetermined Ct)
P:\Anselm\array cards\txt_data\2015-06-18 1-1 Card B koop schulze.txt	312	hsa-miR-1201-002781	Target	1_1		undetermined	35	x (undetermined Ct)
P:\Anselm\array cards\txt_data\2015-06-11 1-3 Card A koop schulze.txt	62	hsa-miR-122-002245	Target	1_3		24.706	24.706
P:\Anselm\array cards\txt_data\2015-06-12 2-3 Card A koop schulze.txt	288	hsa-miR-532-001518	Target	2_3		28.217	28.217
P:\Anselm\array cards\txt_data\2015-06-18 1-4 Card B koop schulze.txt	312	hsa-miR-1201-002781	Target	1_4		undetermined	35	x (undetermined Ct)
P:\Anselm\array cards\txt_data\2015-06-11 1-2 Card A koop schulze.txt	62	hsa-miR-122-002245	Target	1_2		22.928	22.928
P:\Anselm\array cards\txt_data\2015-06-18 1-3 Card B koop schulze.txt	312	hsa-miR-1201-002781	Target	1_3		undetermined	35	x (undetermined Ct)
P:\Anselm\array cards\txt_data\2015-06-18 1-4 Card A koop schulze.txt	59	RNU44-001094	Target	1_4		undetermined	35	x (undetermined Ct)
P:\Anselm\array cards\txt_data\2015-06-18 1-4 Card B koop schulze.txt	59	RNU44-001094	Target	1_4		undetermined	35	x (undetermined Ct)
P:\Anselm\array cards\txt_data\2015-06-11 1-1 Card A koop schulze.txt	62	hsa-miR-122-002245	Target	1_1		24.513	24.513
P:\Anselm\array cards\txt_data\2015-06-18 2-1 Card B koop schulze.txt	159	hsa-miR-132#-002132	Target	2_1		undetermined	35	x (undetermined Ct)
P:\Anselm\array cards\txt_data\2015-06-18 2-2 Card B koop schulze.txt	159	hsa-miR-132#-002132	Target	2_2		undetermined	35	x (undetermined Ct)
P:\Anselm\array cards\txt_data\2015-06-18 1-4 Card B koop schulze.txt	330	hsa-miR-1254-002818	Target	1_4		30.357	30.357
P:\Anselm\array cards\txt_data\2015-06-18 1-4 Card B koop schulze.txt	188	hsa-miR-106a#-002170	Target	1_4		undetermined	35	x (undetermined Ct)
P:\Anselm\array cards\txt_data\2015-06-18 1-3 Card B koop schulze.txt	330	hsa-miR-1254-002818	Target	1_3		32.745	32.745
P:\Anselm\array cards\txt_data\2015-06-18 1-2 Card B koop schulze.txt	330	hsa-miR-1254-002818	Target	1_2		undetermined	35	x (undetermined Ct)
P:\Anselm\array cards\txt_data\2015-06-18 1-1 Card B koop schulze.txt	188	hsa-miR-106a#-002170	Target	1_1		undetermined	35	x (undetermined Ct)
P:\Anselm\array cards\txt_data\2015-06-19 2-3 Card B koop schulze.txt	159	hsa-miR-132#-002132	Target	2_3		undetermined	35	x (undetermined Ct)
P:\Anselm\array cards\txt_data\2015-06-18 1-3 Card B koop schulze.txt	188	hsa-miR-106a#-002170	Target	1_3		undetermined	35	x (undetermined Ct)
P:\Anselm\array cards\txt_data\2015-06-19 2-4 Card B koop schulze.txt	159	hsa-miR-132#-002132	Target	2_4		undetermined	35	x (undetermined Ct)
P:\Anselm\array cards\txt_data\2015-06-18 1-2 Card B koop schulze.txt	188	hsa-miR-106a#-002170	Target	1_2		undetermined	35	x (undetermined Ct)
P:\Anselm\array cards\txt_data\2015-06-18 1-4 Card B koop schulze.txt	325	hsa-miR-1255A-002805	Target	1_4		undetermined	35	x (undetermined Ct)
P:\Anselm\array cards\txt_data\2015-06-18 1-1 Card B koop schulze.txt	330	hsa-miR-1254-002818	Target	1_1		undetermined	35	x (undetermined Ct)
P:\Anselm\array cards\txt_data\2015-06-11 1-1 Card A koop schulze.txt	280	hsa-miR-521-001122	Target	1_1		35.613	35	x (undetermined Ct)
P:\Anselm\array cards\txt_data\2015-06-11 1-2 Card A koop schulze.txt	280	hsa-miR-521-001122	Target	1_2		18.542	18.542
P:\Anselm\array cards\txt_data\2015-06-11 1-3 Card A koop schulze.txt	280	hsa-miR-521-001122	Target	1_3		22.503	22.503
P:\Anselm\array cards\txt_data\2015-06-18 1-4 Card A koop schulze.txt	280	hsa-miR-521-001122	Target	1_4		22.718	22.718
P:\Anselm\array cards\txt_data\2015-06-18 2-2 Card B koop schulze.txt	242	hsa-miR-181c#-002333	Target	2_2		29.855	29.855
P:\Anselm\array cards\txt_data\2015-06-18 2-1 Card B koop schulze.txt	242	hsa-miR-181c#-002333	Target	2_1		31.839	31.839
P:\Anselm\array cards\txt_data\2015-06-19 2-4 Card B koop schulze.txt	242	hsa-miR-181c#-002333	Target	2_4		undetermined	35	x (undetermined Ct)
P:\Anselm\array cards\txt_data\2015-06-18 1-1 Card B koop schulze.txt	325	hsa-miR-1255A-002805	Target	1_1		undetermined	35	x (undetermined Ct)
P:\Anselm\array cards\txt_data\2015-06-19 2-3 Card B koop schulze.txt	242	hsa-miR-181c#-002333	Target	2_3		undetermined	35	x (undetermined Ct)
P:\Anselm\array cards\txt_data\2015-06-18 1-3 Card B koop schulze.txt	325	hsa-miR-1255A-002805	Target	1_3		undetermined	35	x (undetermined Ct)
P:\Anselm\array cards\txt_data\2015-06-18 1-4 Card A koop schulze.txt	312	hsa-miR-582-3p-002399	Target	1_4		undetermined	35	x (undetermined Ct)
P:\Anselm\array cards\txt_data\2015-06-12 2-1 Card A koop schulze.txt	149	hsa-miR-296-000527	Target	2_1		27.139	27.139
P:\Anselm\array cards\txt_data\2015-06-18 1-2 Card B koop schulze.txt	325	hsa-miR-1255A-002805	Target	1_2		undetermined	35	x (undetermined Ct)
P:\Anselm\array cards\txt_data\2015-06-11 1-3 Card A koop schulze.txt	312	hsa-miR-582-3p-002399	Target	1_3		undetermined	35	x (undetermined Ct)
P:\Anselm\array cards\txt_data\2015-06-12 2-2 Card A koop schulze.txt	149	hsa-miR-296-000527	Target	2_2		26.739	26.739
P:\Anselm\array cards\txt_data\2015-06-18 2-2 Card B koop schulze.txt	346	hsa-miR-1272-002845	Target	2_2		undetermined	35	x (undetermined Ct)
P:\Anselm\array cards\txt_data\2015-06-18 2-1 Card B koop schulze.txt	346	hsa-miR-1272-002845	Target	2_1		undetermined	35	x (undetermined Ct)
P:\Anselm\array cards\txt_data\2015-06-18 1-4 Card B koop schulze.txt	217	hsa-miR-545#-002266	Target	1_4		undetermined	35	x (undetermined Ct)
P:\Anselm\array cards\txt_data\2015-06-18 1-3 Card B koop schulze.txt	217	hsa-miR-545#-002266	Target	1_3		undetermined	35	x (undetermined Ct)
P:\Anselm\array cards\txt_data\2015-06-18 1-2 Card B koop schulze.txt	217	hsa-miR-545#-002266	Target	1_2		undetermined	35	x (undetermined Ct)
P:\Anselm\array cards\txt_data\2015-06-18 2-4 Card A koop schulze.txt	47	hsa-miR-92a-000431	Target	2_4		27.273	27.273
P:\Anselm\array cards\txt_data\2015-06-19 2-4 Card B koop schulze.txt	346	hsa-miR-1272-002845	Target	2_4		undetermined	35	x (undetermined Ct)
P:\Anselm\array cards\txt_data\2015-06-18 1-1 Card B koop schulze.txt	217	hsa-miR-545#-002266	Target	1_1		undetermined	35	x (undetermined Ct)
P:\Anselm\array cards\txt_data\2015-06-12 2-3 Card A koop schulze.txt	47	hsa-miR-92a-000431	Target	2_3		19.851	19.851
P:\Anselm\array cards\txt_data\2015-06-19 2-3 Card B koop schulze.txt	346	hsa-miR-1272-002845	Target	2_3		undetermined	35	x (undetermined Ct)
P:\Anselm\array cards\txt_data\2015-06-12 2-2 Card A koop schulze.txt	47	hsa-miR-92a-000431	Target	2_2		18.585	18.585
P:\Anselm\array cards\txt_data\2015-06-12 2-1 Card A koop schulze.txt	47	hsa-miR-92a-000431	Target	2_1		19.414	19.414
P:\Anselm\array cards\txt_data\2015-06-18 2-1 Card B koop schulze.txt	306	hsa-miR-1286-002773	Target	2_1		undetermined	35	x (undetermined Ct)
P:\Anselm\array cards\txt_data\2015-06-19 2-3 Card B koop schulze.txt	306	hsa-miR-1286-002773	Target	2_3		undetermined	35	x (undetermined Ct)
P:\Anselm\array cards\txt_data\2015-06-18 2-2 Card B koop schulze.txt	306	hsa-miR-1286-002773	Target	2_2		undetermined	35	x (undetermined Ct)
P:\Anselm\array cards\txt_data\2015-06-19 2-4 Card B koop schulze.txt	306	hsa-miR-1286-002773	Target	2_4		undetermined	35	x (undetermined Ct)
P:\Anselm\array cards\txt_data\2015-06-11 1-1 Card A koop schulze.txt	328	hsa-miR-642-001592	Target	1_1		30.877	30.877
P:\Anselm\array cards\txt_data\2015-06-18 2-4 Card A koop schulze.txt	149	hsa-miR-296-000527	Target	2_4		undetermined	35	x (undetermined Ct)
P:\Anselm\array cards\txt_data\2015-06-12 2-3 Card A koop schulze.txt	149	hsa-miR-296-000527	Target	2_3		27.963	27.963
P:\Anselm\array cards\txt_data\2015-06-12 2-1 Card A koop schulze.txt	232	hsa-miR-488-002357	Target	2_1		30.366	30.366
P:\Anselm\array cards\txt_data\2015-06-12 2-2 Card A koop schulze.txt	232	hsa-miR-488-002357	Target	2_2		30.863	30.863
P:\Anselm\array cards\txt_data\2015-06-12 2-3 Card A koop schulze.txt	232	hsa-miR-488-002357	Target	2_3		31.637	31.637
P:\Anselm\array cards\txt_data\2015-06-18 2-4 Card A koop schulze.txt	232	hsa-miR-488-002357	Target	2_4		undetermined	35	x (undetermined Ct)
P:\Anselm\array cards\txt_data\2015-06-18 2-2 Card B koop schulze.txt	123	hsa-miR-767-3p-001995	Target	2_2		undetermined	35	x (undetermined Ct)
P:\Anselm\array cards\txt_data\2015-06-18 1-4 Card A koop schulze.txt	251	hsa-miR-507-001051	Target	1_4		undetermined	35	x (undetermined Ct)
P:\Anselm\array cards\txt_data\2015-06-19 2-3 Card B koop schulze.txt	123	hsa-miR-767-3p-001995	Target	2_3		undetermined	35	x (undetermined Ct)
P:\Anselm\array cards\txt_data\2015-06-19 2-4 Card B koop schulze.txt	123	hsa-miR-767-3p-001995	Target	2_4		undetermined	35	x (undetermined Ct)
P:\Anselm\array cards\txt_data\2015-06-18 1-4 Card B koop schulze.txt	356	hsa-miR-1249-002868	Target	1_4		undetermined	35	x (undetermined Ct)
P:\Anselm\array cards\txt_data\2015-06-18 1-3 Card B koop schulze.txt	356	hsa-miR-1249-002868	Target	1_3		32.319	32.319
P:\Anselm\array cards\txt_data\2015-06-18 1-2 Card B koop schulze.txt	356	hsa-miR-1249-002868	Target	1_2		undetermined	35	x (undetermined Ct)
P:\Anselm\array cards\txt_data\2015-06-18 1-1 Card B koop schulze.txt	356	hsa-miR-1249-002868	Target	1_1		30.684	30.684
P:\Anselm\array cards\txt_data\2015-06-11 1-1 Card A koop schulze.txt	251	hsa-miR-507-001051	Target	1_1		undetermined	35	x (undetermined Ct)
P:\Anselm\array cards\txt_data\2015-06-11 1-2 Card A koop schulze.txt	251	hsa-miR-507-001051	Target	1_2		undetermined	35	x (undetermined Ct)
P:\Anselm\array cards\txt_data\2015-06-18 2-1 Card B koop schulze.txt	123	hsa-miR-767-3p-001995	Target	2_1		undetermined	35	x (undetermined Ct)
P:\Anselm\array cards\txt_data\2015-06-11 1-3 Card A koop schulze.txt	251	hsa-miR-507-001051	Target	1_3		undetermined	35	x (undetermined Ct)
P:\Anselm\array cards\txt_data\2015-06-11 1-1 Card A koop schulze.txt	144	hsa-miR-221-000524	Target	1_1		24.618	24.618
P:\Anselm\array cards\txt_data\2015-06-18 1-4 Card B koop schulze.txt	168	hsa-miR-100#-002142	Target	1_4		undetermined	35	x (undetermined Ct)
P:\Anselm\array cards\txt_data\2015-06-11 1-2 Card A koop schulze.txt	144	hsa-miR-221-000524	Target	1_2		23.39	23.39
P:\Anselm\array cards\txt_data\2015-06-18 1-1 Card B koop schulze.txt	168	hsa-miR-100#-002142	Target	1_1		37.622	35	x (undetermined Ct)
P:\Anselm\array cards\txt_data\2015-06-18 1-3 Card B koop schulze.txt	168	hsa-miR-100#-002142	Target	1_3		undetermined	35	x (undetermined Ct)
P:\Anselm\array cards\txt_data\2015-06-11 1-3 Card A koop schulze.txt	144	hsa-miR-221-000524	Target	1_3		23.063	23.063
P:\Anselm\array cards\txt_data\2015-06-18 1-2 Card B koop schulze.txt	168	hsa-miR-100#-002142	Target	1_2		undetermined	35	x (undetermined Ct)
P:\Anselm\array cards\txt_data\2015-06-18 1-4 Card A koop schulze.txt	144	hsa-miR-221-000524	Target	1_4		28.645	28.645
P:\Anselm\array cards\txt_data\2015-06-11 1-2 Card A koop schulze.txt	210	hsa-miR-429-001024	Target	1_2		32.605	32.605
P:\Anselm\array cards\txt_data\2015-06-11 1-1 Card A koop schulze.txt	210	hsa-miR-429-001024	Target	1_1		35.121	35	x (undetermined Ct)
P:\Anselm\array cards\txt_data\2015-06-18 1-4 Card A koop schulze.txt	210	hsa-miR-429-001024	Target	1_4		undetermined	35	x (undetermined Ct)
P:\Anselm\array cards\txt_data\2015-06-11 1-3 Card A koop schulze.txt	210	hsa-miR-429-001024	Target	1_3		undetermined	35	x (undetermined Ct)
P:\Anselm\array cards\txt_data\2015-06-18 2-4 Card A koop schulze.txt	130	hsa-miR-200c-002300	Target	2_4		24.972	24.972
P:\Anselm\array cards\txt_data\2015-06-11 1-1 Card A koop schulze.txt	13	hsa-miR-15a-000389	Target	1_1		12.63	12.63
P:\Anselm\array cards\txt_data\2015-06-11 1-3 Card A koop schulze.txt	13	hsa-miR-15a-000389	Target	1_3		12.941	12.941
P:\Anselm\array cards\txt_data\2015-06-11 1-2 Card A koop schulze.txt	13	hsa-miR-15a-000389	Target	1_2		12.503	12.503
P:\Anselm\array cards\txt_data\2015-06-18 2-2 Card B koop schulze.txt	275	hsa-miR-628-3p-002434	Target	2_2		30.687	30.687
P:\Anselm\array cards\txt_data\2015-06-12 2-3 Card A koop schulze.txt	130	hsa-miR-200c-002300	Target	2_3		29.976	29.976
P:\Anselm\array cards\txt_data\2015-06-18 2-1 Card B koop schulze.txt	275	hsa-miR-628-3p-002434	Target	2_1		30.667	30.667
P:\Anselm\array cards\txt_data\2015-06-18 1-4 Card A koop schulze.txt	13	hsa-miR-15a-000389	Target	1_4		17.723	17.723
P:\Anselm\array cards\txt_data\2015-06-12 2-2 Card A koop schulze.txt	130	hsa-miR-200c-002300	Target	2_2		28.659	28.659
P:\Anselm\array cards\txt_data\2015-06-19 2-4 Card B koop schulze.txt	275	hsa-miR-628-3p-002434	Target	2_4		33.372	33.372
P:\Anselm\array cards\txt_data\2015-06-12 2-1 Card A koop schulze.txt	61	hsa-miR-107-000443	Target	2_1		31.24	31.24
P:\Anselm\array cards\txt_data\2015-06-12 2-1 Card A koop schulze.txt	130	hsa-miR-200c-002300	Target	2_1		29.145	29.145
P:\Anselm\array cards\txt_data\2015-06-19 2-3 Card B koop schulze.txt	275	hsa-miR-628-3p-002434	Target	2_3		31.624	31.624
P:\Anselm\array cards\txt_data\2015-06-18 1-1 Card B koop schulze.txt	345	hsa-miR-320B-002844	Target	1_1		27.33	27.33
P:\Anselm\array cards\txt_data\2015-06-12 2-2 Card A koop schulze.txt	61	hsa-miR-107-000443	Target	2_2		31.863	31.863
P:\Anselm\array cards\txt_data\2015-06-18 1-3 Card B koop schulze.txt	345	hsa-miR-320B-002844	Target	1_3		27.446	27.446
P:\Anselm\array cards\txt_data\2015-06-18 1-4 Card A koop schulze.txt	345	hsa-miR-874-002268	Target	1_4		34.293	34.293
P:\Anselm\array cards\txt_data\2015-06-18 1-2 Card B koop schulze.txt	345	hsa-miR-320B-002844	Target	1_2		26.321	26.321
P:\Anselm\array cards\txt_data\2015-06-19 2-4 Card B koop schulze.txt	65	hsa-miR-593-001547	Target	2_4		undetermined	35	x (undetermined Ct)
P:\Anselm\array cards\txt_data\2015-06-11 1-2 Card A koop schulze.txt	345	hsa-miR-874-002268	Target	1_2		9.416	9.416
P:\Anselm\array cards\txt_data\2015-06-18 1-4 Card B koop schulze.txt	345	hsa-miR-320B-002844	Target	1_4		27.222	27.222
P:\Anselm\array cards\txt_data\2015-06-11 1-3 Card A koop schulze.txt	345	hsa-miR-874-002268	Target	1_3		8.713	8.713
P:\Anselm\array cards\txt_data\2015-06-19 2-3 Card B koop schulze.txt	160	hsa-miR-148a#-002134	Target	2_3		undetermined	35	x (undetermined Ct)
P:\Anselm\array cards\txt_data\2015-06-18 2-2 Card B koop schulze.txt	65	hsa-miR-593-001547	Target	2_2		undetermined	35	x (undetermined Ct)
P:\Anselm\array cards\txt_data\2015-06-18 1-4 Card B koop schulze.txt	349	hsa-miR-1278-002851	Target	1_4		undetermined	35	x (undetermined Ct)
P:\Anselm\array cards\txt_data\2015-06-19 2-4 Card B koop schulze.txt	160	hsa-miR-148a#-002134	Target	2_4		undetermined	35	x (undetermined Ct)
P:\Anselm\array cards\txt_data\2015-06-19 2-3 Card B koop schulze.txt	65	hsa-miR-593-001547	Target	2_3		undetermined	35	x (undetermined Ct)
P:\Anselm\array cards\txt_data\2015-06-18 1-3 Card B koop schulze.txt	349	hsa-miR-1278-002851	Target	1_3		undetermined	35	x (undetermined Ct)
P:\Anselm\array cards\txt_data\2015-06-11 1-1 Card A koop schulze.txt	345	hsa-miR-874-002268	Target	1_1		6.974	6.974
P:\Anselm\array cards\txt_data\2015-06-18 2-1 Card B koop schulze.txt	160	hsa-miR-148a#-002134	Target	2_1		34.697	34.697
P:\Anselm\array cards\txt_data\2015-06-18 1-2 Card B koop schulze.txt	349	hsa-miR-1278-002851	Target	1_2		undetermined	35	x (undetermined Ct)
P:\Anselm\array cards\txt_data\2015-06-18 2-2 Card B koop schulze.txt	160	hsa-miR-148a#-002134	Target	2_2		undetermined	35	x (undetermined Ct)
P:\Anselm\array cards\txt_data\2015-06-18 2-1 Card B koop schulze.txt	65	hsa-miR-593-001547	Target	2_1		undetermined	35	x (undetermined Ct)
P:\Anselm\array cards\txt_data\2015-06-18 1-1 Card B koop schulze.txt	349	hsa-miR-1278-002851	Target	1_1		undetermined	35	x (undetermined Ct)
P:\Anselm\array cards\txt_data\2015-06-11 1-1 Card A koop schulze.txt	356	hsa-miR-890-002209	Target	1_1		undetermined	35	x (undetermined Ct)
P:\Anselm\array cards\txt_data\2015-06-18 1-4 Card A koop schulze.txt	68	hsa-miR-127-000452	Target	1_4		30.923	30.923
P:\Anselm\array cards\txt_data\2015-06-11 1-2 Card A koop schulze.txt	356	hsa-miR-890-002209	Target	1_2		undetermined	35	x (undetermined Ct)
P:\Anselm\array cards\txt_data\2015-06-19 2-3 Card B koop schulze.txt	169	hsa-miR-101#-002143	Target	2_3		undetermined	35	x (undetermined Ct)
P:\Anselm\array cards\txt_data\2015-06-19 2-4 Card B koop schulze.txt	169	hsa-miR-101#-002143	Target	2_4		undetermined	35	x (undetermined Ct)
P:\Anselm\array cards\txt_data\2015-06-18 2-1 Card B koop schulze.txt	169	hsa-miR-101#-002143	Target	2_1		undetermined	35	x (undetermined Ct)
P:\Anselm\array cards\txt_data\2015-06-18 2-2 Card B koop schulze.txt	169	hsa-miR-101#-002143	Target	2_2		33.685	33.685
P:\Anselm\array cards\txt_data\2015-06-18 1-1 Card B koop schulze.txt	76	hsa-miR-631-001564	Target	1_1		37.901	35	x (undetermined Ct)
P:\Anselm\array cards\txt_data\2015-06-18 1-4 Card A koop schulze.txt	307	hsa-miR-570-002347	Target	1_4		19.301	19.301
P:\Anselm\array cards\txt_data\2015-06-18 1-2 Card B koop schulze.txt	76	hsa-miR-631-001564	Target	1_2		undetermined	35	x (undetermined Ct)
P:\Anselm\array cards\txt_data\2015-06-11 1-3 Card A koop schulze.txt	307	hsa-miR-570-002347	Target	1_3		19.547	19.547
P:\Anselm\array cards\txt_data\2015-06-11 1-1 Card A koop schulze.txt	170	hsa-miR-337-5p-002156	Target	1_1		undetermined	35	x (undetermined Ct)
P:\Anselm\array cards\txt_data\2015-06-18 2-1 Card B koop schulze.txt	223	hsa-miR-10a#-002288	Target	2_1		undetermined	35	x (undetermined Ct)
P:\Anselm\array cards\txt_data\2015-06-18 1-3 Card B koop schulze.txt	76	hsa-miR-631-001564	Target	1_3		undetermined	35	x (undetermined Ct)
P:\Anselm\array cards\txt_data\2015-06-11 1-3 Card A koop schulze.txt	170	hsa-miR-337-5p-002156	Target	1_3		undetermined	35	x (undetermined Ct)
P:\Anselm\array cards\txt_data\2015-06-11 1-2 Card A koop schulze.txt	307	hsa-miR-570-002347	Target	1_2		18.337	18.337
P:\Anselm\array cards\txt_data\2015-06-18 2-4 Card A koop schulze.txt	61	hsa-miR-107-000443	Target	2_4		undetermined	35	x (undetermined Ct)
P:\Anselm\array cards\txt_data\2015-06-18 2-2 Card B koop schulze.txt	223	hsa-miR-10a#-002288	Target	2_2		undetermined	35	x (undetermined Ct)
P:\Anselm\array cards\txt_data\2015-06-18 1-4 Card B koop schulze.txt	76	hsa-miR-631-001564	Target	1_4		undetermined	35	x (undetermined Ct)
P:\Anselm\array cards\txt_data\2015-06-11 1-1 Card A koop schulze.txt	307	hsa-miR-570-002347	Target	1_1		17.956	17.956
P:\Anselm\array cards\txt_data\2015-06-11 1-2 Card A koop schulze.txt	170	hsa-miR-337-5p-002156	Target	1_2		39.796	35	x (undetermined Ct)
P:\Anselm\array cards\txt_data\2015-06-12 2-3 Card A koop schulze.txt	61	hsa-miR-107-000443	Target	2_3		32.096	32.096
P:\Anselm\array cards\txt_data\2015-06-19 2-3 Card B koop schulze.txt	223	hsa-miR-10a#-002288	Target	2_3		undetermined	35	x (undetermined Ct)
P:\Anselm\array cards\txt_data\2015-06-12 2-3 Card A koop schulze.txt	359	hsa-miR-892a-002195	Target	2_3		undetermined	35	x (undetermined Ct)
P:\Anselm\array cards\txt_data\2015-06-19 2-4 Card B koop schulze.txt	223	hsa-miR-10a#-002288	Target	2_4		undetermined	35	x (undetermined Ct)
P:\Anselm\array cards\txt_data\2015-06-18 1-4 Card A koop schulze.txt	170	hsa-miR-337-5p-002156	Target	1_4		20.376	20.376
P:\Anselm\array cards\txt_data\2015-06-18 2-4 Card A koop schulze.txt	359	hsa-miR-892a-002195	Target	2_4		undetermined	35	x (undetermined Ct)
P:\Anselm\array cards\txt_data\2015-06-18 1-4 Card A koop schulze.txt	356	hsa-miR-890-002209	Target	1_4		undetermined	35	x (undetermined Ct)
P:\Anselm\array cards\txt_data\2015-06-11 1-3 Card A koop schulze.txt	356	hsa-miR-890-002209	Target	1_3		undetermined	35	x (undetermined Ct)
P:\Anselm\array cards\txt_data\2015-06-12 2-1 Card A koop schulze.txt	359	hsa-miR-892a-002195	Target	2_1		undetermined	35	x (undetermined Ct)
P:\Anselm\array cards\txt_data\2015-06-12 2-2 Card A koop schulze.txt	359	hsa-miR-892a-002195	Target	2_2		undetermined	35	x (undetermined Ct)
P:\Anselm\array cards\txt_data\2015-06-18 2-2 Card B koop schulze.txt	148	hsa-miR-302b#-002119	Target	2_2		undetermined	35	x (undetermined Ct)
P:\Anselm\array cards\txt_data\2015-06-12 2-3 Card A koop schulze.txt	88	hsa-miR-141-000463	Target	2_3		33.219	33.219
P:\Anselm\array cards\txt_data\2015-06-18 2-1 Card B koop schulze.txt	148	hsa-miR-302b#-002119	Target	2_1		undetermined	35	x (undetermined Ct)
P:\Anselm\array cards\txt_data\2015-06-18 2-4 Card A koop schulze.txt	88	hsa-miR-141-000463	Target	2_4		undetermined	35	x (undetermined Ct)
P:\Anselm\array cards\txt_data\2015-06-19 2-4 Card B koop schulze.txt	148	hsa-miR-302b#-002119	Target	2_4		undetermined	35	x (undetermined Ct)
P:\Anselm\array cards\txt_data\2015-06-19 2-3 Card B koop schulze.txt	148	hsa-miR-302b#-002119	Target	2_3		undetermined	35	x (undetermined Ct)
P:\Anselm\array cards\txt_data\2015-06-18 1-4 Card A koop schulze.txt	197	hsa-miR-377-000566	Target	1_4		22.843	22.843
P:\Anselm\array cards\txt_data\2015-06-18 1-4 Card B koop schulze.txt	256	hsa-miR-302a#-002381	Target	1_4		undetermined	35	x (undetermined Ct)
P:\Anselm\array cards\txt_data\2015-06-11 1-3 Card A koop schulze.txt	197	hsa-miR-377-000566	Target	1_3		20.256	20.256
P:\Anselm\array cards\txt_data\2015-06-18 1-1 Card B koop schulze.txt	256	hsa-miR-302a#-002381	Target	1_1		undetermined	35	x (undetermined Ct)
P:\Anselm\array cards\txt_data\2015-06-18 1-3 Card B koop schulze.txt	256	hsa-miR-302a#-002381	Target	1_3		undetermined	35	x (undetermined Ct)
P:\Anselm\array cards\txt_data\2015-06-11 1-2 Card A koop schulze.txt	197	hsa-miR-377-000566	Target	1_2		20.092	20.092
P:\Anselm\array cards\txt_data\2015-06-18 1-2 Card B koop schulze.txt	256	hsa-miR-302a#-002381	Target	1_2		undetermined	35	x (undetermined Ct)
P:\Anselm\array cards\txt_data\2015-06-11 1-1 Card A koop schulze.txt	197	hsa-miR-377-000566	Target	1_1		20.272	20.272
P:\Anselm\array cards\txt_data\2015-06-12 2-1 Card A koop schulze.txt	88	hsa-miR-141-000463	Target	2_1		32.169	32.169
P:\Anselm\array cards\txt_data\2015-06-12 2-2 Card A koop schulze.txt	88	hsa-miR-141-000463	Target	2_2		33.139	33.139
P:\Anselm\array cards\txt_data\2015-06-18 2-2 Card B koop schulze.txt	72	hsa-miR-601-001558	Target	2_2		32.234	32.234
P:\Anselm\array cards\txt_data\2015-06-19 2-3 Card B koop schulze.txt	72	hsa-miR-601-001558	Target	2_3		31.446	31.446
P:\Anselm\array cards\txt_data\2015-06-11 1-1 Card A koop schulze.txt	30	hsa-miR-26b-000407	Target	1_1		26.333	26.333
P:\Anselm\array cards\txt_data\2015-06-12 2-1 Card A koop schulze.txt	270	hsa-miR-518d-5p-002389	Target	2_1		undetermined	35	x (undetermined Ct)
P:\Anselm\array cards\txt_data\2015-06-18 2-1 Card B koop schulze.txt	72	hsa-miR-601-001558	Target	2_1		33.797	33.797
P:\Anselm\array cards\txt_data\2015-06-19 2-4 Card B koop schulze.txt	286	hsa-miR-151-5P-002642	Target	2_4		35.088	35	x (undetermined Ct)
P:\Anselm\array cards\txt_data\2015-06-18 1-4 Card A koop schulze.txt	30	hsa-miR-26b-000407	Target	1_4		31.456	31.456
P:\Anselm\array cards\txt_data\2015-06-19 2-3 Card B koop schulze.txt	286	hsa-miR-151-5P-002642	Target	2_3		29.225	29.225
P:\Anselm\array cards\txt_data\2015-06-19 2-4 Card B koop schulze.txt	72	hsa-miR-601-001558	Target	2_4		undetermined	35	x (undetermined Ct)
P:\Anselm\array cards\txt_data\2015-06-11 1-2 Card A koop schulze.txt	30	hsa-miR-26b-000407	Target	1_2		26.173	26.173
P:\Anselm\array cards\txt_data\2015-06-11 1-3 Card A koop schulze.txt	30	hsa-miR-26b-000407	Target	1_3		27.933	27.933
P:\Anselm\array cards\txt_data\2015-06-11 1-3 Card A koop schulze.txt	319	hsa-miR-615-5p-002353	Target	1_3		34.803	34.803
P:\Anselm\array cards\txt_data\2015-06-11 1-2 Card A koop schulze.txt	68	hsa-miR-127-000452	Target	1_2		27.435	27.435
P:\Anselm\array cards\txt_data\2015-06-11 1-3 Card A koop schulze.txt	68	hsa-miR-127-000452	Target	1_3		27.654	27.654
P:\Anselm\array cards\txt_data\2015-06-11 1-2 Card A koop schulze.txt	319	hsa-miR-615-5p-002353	Target	1_2		undetermined	35	x (undetermined Ct)
P:\Anselm\array cards\txt_data\2015-06-18 1-4 Card A koop schulze.txt	319	hsa-miR-615-5p-002353	Target	1_4		undetermined	35	x (undetermined Ct)
P:\Anselm\array cards\txt_data\2015-06-11 1-1 Card A koop schulze.txt	68	hsa-miR-127-000452	Target	1_1		28.202	28.202
P:\Anselm\array cards\txt_data\2015-06-18 2-4 Card A koop schulze.txt	270	hsa-miR-518d-5p-002389	Target	2_4		undetermined	35	x (undetermined Ct)
P:\Anselm\array cards\txt_data\2015-06-11 1-1 Card A koop schulze.txt	319	hsa-miR-615-5p-002353	Target	1_1		undetermined	35	x (undetermined Ct)
P:\Anselm\array cards\txt_data\2015-06-12 2-2 Card A koop schulze.txt	270	hsa-miR-518d-5p-002389	Target	2_2		34.768	34.768
P:\Anselm\array cards\txt_data\2015-06-12 2-3 Card A koop schulze.txt	270	hsa-miR-518d-5p-002389	Target	2_3		undetermined	35	x (undetermined Ct)
P:\Anselm\array cards\txt_data\2015-06-18 2-4 Card A koop schulze.txt	103	hsa-miR-154-000477	Target	2_4		undetermined	35	x (undetermined Ct)
P:\Anselm\array cards\txt_data\2015-06-18 2-2 Card B koop schulze.txt	286	hsa-miR-151-5P-002642	Target	2_2		28.342	28.342
P:\Anselm\array cards\txt_data\2015-06-18 1-4 Card B koop schulze.txt	121	hsa-miR-668-001992	Target	1_4		34.162	34.162
P:\Anselm\array cards\txt_data\2015-06-18 2-1 Card B koop schulze.txt	286	hsa-miR-151-5P-002642	Target	2_1		27.807	27.807
P:\Anselm\array cards\txt_data\2015-06-18 1-2 Card B koop schulze.txt	121	hsa-miR-668-001992	Target	1_2		undetermined	35	x (undetermined Ct)
P:\Anselm\array cards\txt_data\2015-06-18 1-3 Card B koop schulze.txt	121	hsa-miR-668-001992	Target	1_3		34.44	34.44
P:\Anselm\array cards\txt_data\2015-06-11 1-2 Card A koop schulze.txt	31	hsa-miR-27a-000408	Target	1_2		24.25	24.25
P:\Anselm\array cards\txt_data\2015-06-12 2-2 Card A koop schulze.txt	103	hsa-miR-154-000477	Target	2_2		29.599	29.599
P:\Anselm\array cards\txt_data\2015-06-11 1-1 Card A koop schulze.txt	31	hsa-miR-27a-000408	Target	1_1		25.515	25.515
P:\Anselm\array cards\txt_data\2015-06-12 2-3 Card A koop schulze.txt	103	hsa-miR-154-000477	Target	2_3		undetermined	35	x (undetermined Ct)
P:\Anselm\array cards\txt_data\2015-06-18 1-4 Card A koop schulze.txt	31	hsa-miR-27a-000408	Target	1_4		30.966	30.966
P:\Anselm\array cards\txt_data\2015-06-11 1-3 Card A koop schulze.txt	31	hsa-miR-27a-000408	Target	1_3		25.615	25.615
P:\Anselm\array cards\txt_data\2015-06-12 2-1 Card A koop schulze.txt	103	hsa-miR-154-000477	Target	2_1		32.21	32.21
P:\Anselm\array cards\txt_data\2015-06-11 1-1 Card A koop schulze.txt	146	hsa-miR-223-002295	Target	1_1		14.896	14.896
P:\Anselm\array cards\txt_data\2015-06-18 1-4 Card B koop schulze.txt	251	hsa-miR-518e#-002371	Target	1_4		undetermined	35	x (undetermined Ct)
P:\Anselm\array cards\txt_data\2015-06-18 1-3 Card B koop schulze.txt	251	hsa-miR-518e#-002371	Target	1_3		undetermined	35	x (undetermined Ct)
P:\Anselm\array cards\txt_data\2015-06-18 1-2 Card B koop schulze.txt	251	hsa-miR-518e#-002371	Target	1_2		undetermined	35	x (undetermined Ct)
P:\Anselm\array cards\txt_data\2015-06-18 1-1 Card B koop schulze.txt	251	hsa-miR-518e#-002371	Target	1_1		undetermined	35	x (undetermined Ct)
P:\Anselm\array cards\txt_data\2015-06-18 1-4 Card B koop schulze.txt	142	hsa-miR-32#-002111	Target	1_4		undetermined	35	x (undetermined Ct)
P:\Anselm\array cards\txt_data\2015-06-18 1-3 Card B koop schulze.txt	142	hsa-miR-32#-002111	Target	1_3		undetermined	35	x (undetermined Ct)
P:\Anselm\array cards\txt_data\2015-06-18 1-4 Card A koop schulze.txt	275	hsa-miR-519e-002370	Target	1_4		undetermined	35	x (undetermined Ct)
P:\Anselm\array cards\txt_data\2015-06-18 1-2 Card B koop schulze.txt	142	hsa-miR-32#-002111	Target	1_2		undetermined	35	x (undetermined Ct)
P:\Anselm\array cards\txt_data\2015-06-18 1-4 Card A koop schulze.txt	167	hsa-miR-331-000545	Target	1_4		27.323	27.323
P:\Anselm\array cards\txt_data\2015-06-11 1-3 Card A koop schulze.txt	275	hsa-miR-519e-002370	Target	1_3		34.548	34.548
P:\Anselm\array cards\txt_data\2015-06-18 1-1 Card B koop schulze.txt	142	hsa-miR-32#-002111	Target	1_1		undetermined	35	x (undetermined Ct)
P:\Anselm\array cards\txt_data\2015-06-11 1-3 Card A koop schulze.txt	167	hsa-miR-331-000545	Target	1_3		24.823	24.823
P:\Anselm\array cards\txt_data\2015-06-18 1-4 Card A koop schulze.txt	16	hsa-miR-17-002308	Target	1_4		21.198	21.198
P:\Anselm\array cards\txt_data\2015-06-11 1-2 Card A koop schulze.txt	167	hsa-miR-331-000545	Target	1_2		24.08	24.08
P:\Anselm\array cards\txt_data\2015-06-11 1-3 Card A koop schulze.txt	16	hsa-miR-17-002308	Target	1_3		20.562	20.562
P:\Anselm\array cards\txt_data\2015-06-11 1-1 Card A koop schulze.txt	167	hsa-miR-331-000545	Target	1_1		25.3	25.3
P:\Anselm\array cards\txt_data\2015-06-11 1-2 Card A koop schulze.txt	16	hsa-miR-17-002308	Target	1_2		20.227	20.227
P:\Anselm\array cards\txt_data\2015-06-11 1-1 Card A koop schulze.txt	16	hsa-miR-17-002308	Target	1_1		20.504	20.504
P:\Anselm\array cards\txt_data\2015-06-11 1-2 Card A koop schulze.txt	275	hsa-miR-519e-002370	Target	1_2		undetermined	35	x (undetermined Ct)
P:\Anselm\array cards\txt_data\2015-06-11 1-1 Card A koop schulze.txt	275	hsa-miR-519e-002370	Target	1_1		undetermined	35	x (undetermined Ct)
P:\Anselm\array cards\txt_data\2015-06-12 2-1 Card A koop schulze.txt	177	hsa-miR-342-3p-002260	Target	2_1		25.486	25.486
P:\Anselm\array cards\txt_data\2015-06-12 2-2 Card A koop schulze.txt	177	hsa-miR-342-3p-002260	Target	2_2		25.928	25.928
P:\Anselm\array cards\txt_data\2015-06-12 2-3 Card A koop schulze.txt	177	hsa-miR-342-3p-002260	Target	2_3		26.914	26.914
P:\Anselm\array cards\txt_data\2015-06-18 2-4 Card A koop schulze.txt	177	hsa-miR-342-3p-002260	Target	2_4		26.116	26.116
P:\Anselm\array cards\txt_data\2015-06-11 1-3 Card A koop schulze.txt	50	mmu-miR-96-000186	Target	1_3		undetermined	35	x (undetermined Ct)
P:\Anselm\array cards\txt_data\2015-06-19 2-4 Card B koop schulze.txt	244	hsa-miR-483-3p-002339	Target	2_4		undetermined	35	x (undetermined Ct)
P:\Anselm\array cards\txt_data\2015-06-11 1-2 Card A koop schulze.txt	50	mmu-miR-96-000186	Target	1_2		undetermined	35	x (undetermined Ct)
P:\Anselm\array cards\txt_data\2015-06-18 1-4 Card A koop schulze.txt	50	mmu-miR-96-000186	Target	1_4		undetermined	35	x (undetermined Ct)
P:\Anselm\array cards\txt_data\2015-06-18 2-1 Card B koop schulze.txt	244	hsa-miR-483-3p-002339	Target	2_1		27.969	27.969
P:\Anselm\array cards\txt_data\2015-06-19 2-3 Card B koop schulze.txt	244	hsa-miR-483-3p-002339	Target	2_3		30.034	30.034
P:\Anselm\array cards\txt_data\2015-06-11 1-1 Card A koop schulze.txt	50	mmu-miR-96-000186	Target	1_1		undetermined	35	x (undetermined Ct)
P:\Anselm\array cards\txt_data\2015-06-18 2-2 Card B koop schulze.txt	244	hsa-miR-483-3p-002339	Target	2_2		26.804	26.804
P:\Anselm\array cards\txt_data\2015-06-18 2-1 Card B koop schulze.txt	352	hsa-miR-663B-002857	Target	2_1		28.392	28.392
P:\Anselm\array cards\txt_data\2015-06-18 2-2 Card B koop schulze.txt	352	hsa-miR-663B-002857	Target	2_2		29.597	29.597
P:\Anselm\array cards\txt_data\2015-06-19 2-3 Card B koop schulze.txt	352	hsa-miR-663B-002857	Target	2_3		31.031	31.031
P:\Anselm\array cards\txt_data\2015-06-19 2-4 Card B koop schulze.txt	352	hsa-miR-663B-002857	Target	2_4		undetermined	35	x (undetermined Ct)
P:\Anselm\array cards\txt_data\2015-06-18 1-1 Card B koop schulze.txt	317	hsa-miR-1265-002790	Target	1_1		undetermined	35	x (undetermined Ct)
P:\Anselm\array cards\txt_data\2015-06-18 1-2 Card B koop schulze.txt	317	hsa-miR-1265-002790	Target	1_2		undetermined	35	x (undetermined Ct)
P:\Anselm\array cards\txt_data\2015-06-18 1-3 Card B koop schulze.txt	317	hsa-miR-1265-002790	Target	1_3		undetermined	35	x (undetermined Ct)
P:\Anselm\array cards\txt_data\2015-06-18 1-4 Card B koop schulze.txt	317	hsa-miR-1265-002790	Target	1_4		undetermined	35	x (undetermined Ct)
P:\Anselm\array cards\txt_data\2015-06-19 2-3 Card B koop schulze.txt	237	hsa-miR-34a#-002316	Target	2_3		34.476	34.476
P:\Anselm\array cards\txt_data\2015-06-19 2-4 Card B koop schulze.txt	237	hsa-miR-34a#-002316	Target	2_4		undetermined	35	x (undetermined Ct)
P:\Anselm\array cards\txt_data\2015-06-19 2-4 Card B koop schulze.txt	184	hsa-miR-149#-002164	Target	2_4		undetermined	35	x (undetermined Ct)
P:\Anselm\array cards\txt_data\2015-06-18 1-4 Card A koop schulze.txt	213	hsa-miR-449-001030	Target	1_4		19.975	19.975
P:\Anselm\array cards\txt_data\2015-06-18 2-1 Card B koop schulze.txt	237	hsa-miR-34a#-002316	Target	2_1		29.772	29.772
P:\Anselm\array cards\txt_data\2015-06-18 2-2 Card B koop schulze.txt	237	hsa-miR-34a#-002316	Target	2_2		29.839	29.839
P:\Anselm\array cards\txt_data\2015-06-11 1-1 Card A koop schulze.txt	213	hsa-miR-449-001030	Target	1_1		13.223	13.223
P:\Anselm\array cards\txt_data\2015-06-11 1-2 Card A koop schulze.txt	146	hsa-miR-223-002295	Target	1_2		14.175	14.175
P:\Anselm\array cards\txt_data\2015-06-11 1-3 Card A koop schulze.txt	146	hsa-miR-223-002295	Target	1_3		16.386	16.386
P:\Anselm\array cards\txt_data\2015-06-18 1-4 Card A koop schulze.txt	146	hsa-miR-223-002295	Target	1_4		19.333	19.333
P:\Anselm\array cards\txt_data\2015-06-11 1-3 Card A koop schulze.txt	213	hsa-miR-449-001030	Target	1_3		18.26	18.26
P:\Anselm\array cards\txt_data\2015-06-11 1-2 Card A koop schulze.txt	213	hsa-miR-449-001030	Target	1_2		12.522	12.522
P:\Anselm\array cards\txt_data\2015-06-18 2-2 Card B koop schulze.txt	184	hsa-miR-149#-002164	Target	2_2		undetermined	35	x (undetermined Ct)
P:\Anselm\array cards\txt_data\2015-06-19 2-3 Card B koop schulze.txt	184	hsa-miR-149#-002164	Target	2_3		undetermined	35	x (undetermined Ct)
P:\Anselm\array cards\txt_data\2015-06-18 2-1 Card B koop schulze.txt	184	hsa-miR-149#-002164	Target	2_1		undetermined	35	x (undetermined Ct)
P:\Anselm\array cards\txt_data\2015-06-18 1-3 Card B koop schulze.txt	83	hsa-miR-609-001573	Target	1_3		19.725	19.725
P:\Anselm\array cards\txt_data\2015-06-18 1-2 Card B koop schulze.txt	83	hsa-miR-609-001573	Target	1_2		undetermined	35	x (undetermined Ct)
P:\Anselm\array cards\txt_data\2015-06-18 1-4 Card B koop schulze.txt	83	hsa-miR-609-001573	Target	1_4		undetermined	35	x (undetermined Ct)
P:\Anselm\array cards\txt_data\2015-06-11 1-1 Card A koop schulze.txt	27	hsa-miR-24-000402	Target	1_1		20.462	20.462
P:\Anselm\array cards\txt_data\2015-06-11 1-2 Card A koop schulze.txt	27	hsa-miR-24-000402	Target	1_2		19.175	19.175
P:\Anselm\array cards\txt_data\2015-06-11 1-3 Card A koop schulze.txt	27	hsa-miR-24-000402	Target	1_3		19.74	19.74
P:\Anselm\array cards\txt_data\2015-06-18 1-4 Card A koop schulze.txt	27	hsa-miR-24-000402	Target	1_4		22.973	22.973
P:\Anselm\array cards\txt_data\2015-06-18 1-1 Card B koop schulze.txt	83	hsa-miR-609-001573	Target	1_1		undetermined	35	x (undetermined Ct)
P:\Anselm\array cards\txt_data\2015-06-18 1-1 Card B koop schulze.txt	110	hsa-miR-573-001615	Target	1_1		28.805	28.805
P:\Anselm\array cards\txt_data\2015-06-18 1-2 Card B koop schulze.txt	110	hsa-miR-573-001615	Target	1_2		34.196	34.196
P:\Anselm\array cards\txt_data\2015-06-18 2-1 Card B koop schulze.txt	245	hsa-miR-708#-002342	Target	2_1		undetermined	35	x (undetermined Ct)
P:\Anselm\array cards\txt_data\2015-06-18 1-3 Card B koop schulze.txt	110	hsa-miR-573-001615	Target	1_3		28.176	28.176
P:\Anselm\array cards\txt_data\2015-06-18 2-2 Card B koop schulze.txt	245	hsa-miR-708#-002342	Target	2_2		undetermined	35	x (undetermined Ct)
P:\Anselm\array cards\txt_data\2015-06-18 1-4 Card B koop schulze.txt	110	hsa-miR-573-001615	Target	1_4		33.063	33.063
P:\Anselm\array cards\txt_data\2015-06-19 2-3 Card B koop schulze.txt	245	hsa-miR-708#-002342	Target	2_3		undetermined	35	x (undetermined Ct)
P:\Anselm\array cards\txt_data\2015-06-19 2-4 Card B koop schulze.txt	245	hsa-miR-708#-002342	Target	2_4		undetermined	35	x (undetermined Ct)
P:\Anselm\array cards\txt_data\2015-06-18 2-1 Card B koop schulze.txt	300	hsa-miR-1226#-002758	Target	2_1		32.699	32.699
P:\Anselm\array cards\txt_data\2015-06-12 2-3 Card A koop schulze.txt	294	hsa-miR-545-002267	Target	2_3		34.159	34.159
P:\Anselm\array cards\txt_data\2015-06-18 2-4 Card A koop schulze.txt	215	hsa-miR-450a-002303	Target	2_4		undetermined	35	x (undetermined Ct)
P:\Anselm\array cards\txt_data\2015-06-18 2-4 Card A koop schulze.txt	294	hsa-miR-545-002267	Target	2_4		undetermined	35	x (undetermined Ct)
P:\Anselm\array cards\txt_data\2015-06-12 2-3 Card A koop schulze.txt	215	hsa-miR-450a-002303	Target	2_3		undetermined	35	x (undetermined Ct)
P:\Anselm\array cards\txt_data\2015-06-12 2-2 Card A koop schulze.txt	215	hsa-miR-450a-002303	Target	2_2		31.482	31.482
P:\Anselm\array cards\txt_data\2015-06-19 2-4 Card B koop schulze.txt	228	hsa-miR-425#-002302	Target	2_4		undetermined	35	x (undetermined Ct)
P:\Anselm\array cards\txt_data\2015-06-12 2-1 Card A koop schulze.txt	215	hsa-miR-450a-002303	Target	2_1		35.093	35	x (undetermined Ct)
P:\Anselm\array cards\txt_data\2015-06-19 2-3 Card B koop schulze.txt	228	hsa-miR-425#-002302	Target	2_3		34.653	34.653
P:\Anselm\array cards\txt_data\2015-06-18 1-4 Card A koop schulze.txt	184	hsa-miR-365-001020	Target	1_4		33.612	33.612
P:\Anselm\array cards\txt_data\2015-06-18 2-1 Card B koop schulze.txt	264	hsa-miR-550-002410	Target	2_1		34.0	34
P:\Anselm\array cards\txt_data\2015-06-18 1-1 Card B koop schulze.txt	253	hsa-miR-125b-1#-002378	Target	1_1		undetermined	35	x (undetermined Ct)
P:\Anselm\array cards\txt_data\2015-06-18 1-1 Card B koop schulze.txt	211	hsa-miR-9#-002231	Target	1_1		undetermined	35	x (undetermined Ct)
P:\Anselm\array cards\txt_data\2015-06-18 2-2 Card B koop schulze.txt	264	hsa-miR-550-002410	Target	2_2		33.398	33.398
P:\Anselm\array cards\txt_data\2015-06-18 2-1 Card B koop schulze.txt	49	hsa-miR-558-001526	Target	2_1		undetermined	35	x (undetermined Ct)
P:\Anselm\array cards\txt_data\2015-06-18 1-2 Card B koop schulze.txt	211	hsa-miR-9#-002231	Target	1_2		31.203	31.203
P:\Anselm\array cards\txt_data\2015-06-19 2-3 Card B koop schulze.txt	264	hsa-miR-550-002410	Target	2_3		33.974	33.974
P:\Anselm\array cards\txt_data\2015-06-18 2-2 Card B koop schulze.txt	49	hsa-miR-558-001526	Target	2_2		undetermined	35	x (undetermined Ct)
P:\Anselm\array cards\txt_data\2015-06-18 2-1 Card B koop schulze.txt	228	hsa-miR-425#-002302	Target	2_1		33.584	33.584
P:\Anselm\array cards\txt_data\2015-06-18 1-3 Card B koop schulze.txt	211	hsa-miR-9#-002231	Target	1_3		32.374	32.374
P:\Anselm\array cards\txt_data\2015-06-19 2-4 Card B koop schulze.txt	264	hsa-miR-550-002410	Target	2_4		undetermined	35	x (undetermined Ct)
P:\Anselm\array cards\txt_data\2015-06-19 2-3 Card B koop schulze.txt	49	hsa-miR-558-001526	Target	2_3		undetermined	35	x (undetermined Ct)
P:\Anselm\array cards\txt_data\2015-06-18 2-2 Card B koop schulze.txt	228	hsa-miR-425#-002302	Target	2_2		33.379	33.379
P:\Anselm\array cards\txt_data\2015-06-18 1-4 Card B koop schulze.txt	211	hsa-miR-9#-002231	Target	1_4		undetermined	35	x (undetermined Ct)
P:\Anselm\array cards\txt_data\2015-06-19 2-4 Card B koop schulze.txt	49	hsa-miR-558-001526	Target	2_4		undetermined	35	x (undetermined Ct)
P:\Anselm\array cards\txt_data\2015-06-18 1-2 Card B koop schulze.txt	97	hsa-miR-644-001596	Target	1_2		32.931	32.931
P:\Anselm\array cards\txt_data\2015-06-18 1-3 Card B koop schulze.txt	97	hsa-miR-644-001596	Target	1_3		33.901	33.901
P:\Anselm\array cards\txt_data\2015-06-18 1-1 Card B koop schulze.txt	97	hsa-miR-644-001596	Target	1_1		undetermined	35	x (undetermined Ct)
P:\Anselm\array cards\txt_data\2015-06-18 1-4 Card B koop schulze.txt	253	hsa-miR-125b-1#-002378	Target	1_4		undetermined	35	x (undetermined Ct)
P:\Anselm\array cards\txt_data\2015-06-18 1-3 Card B koop schulze.txt	253	hsa-miR-125b-1#-002378	Target	1_3		undetermined	35	x (undetermined Ct)
P:\Anselm\array cards\txt_data\2015-06-18 1-2 Card B koop schulze.txt	253	hsa-miR-125b-1#-002378	Target	1_2		undetermined	35	x (undetermined Ct)
P:\Anselm\array cards\txt_data\2015-06-18 2-4 Card A koop schulze.txt	287	hsa-miR-532-3p-002355	Target	2_4		undetermined	35	x (undetermined Ct)
P:\Anselm\array cards\txt_data\2015-06-12 2-3 Card A koop schulze.txt	287	hsa-miR-532-3p-002355	Target	2_3		undetermined	35	x (undetermined Ct)
P:\Anselm\array cards\txt_data\2015-06-12 2-3 Card A koop schulze.txt	48	mmu-miR-93-001090	Target	2_3		25.252	25.252
P:\Anselm\array cards\txt_data\2015-06-18 2-4 Card A koop schulze.txt	48	mmu-miR-93-001090	Target	2_4		32.473	32.473
P:\Anselm\array cards\txt_data\2015-06-12 2-1 Card A koop schulze.txt	48	mmu-miR-93-001090	Target	2_1		24.167	24.167
P:\Anselm\array cards\txt_data\2015-06-12 2-1 Card A koop schulze.txt	216	hsa-miR-450b-3p-002208	Target	2_1		19.85	19.85
P:\Anselm\array cards\txt_data\2015-06-12 2-2 Card A koop schulze.txt	48	mmu-miR-93-001090	Target	2_2		23.918	23.918
P:\Anselm\array cards\txt_data\2015-06-12 2-2 Card A koop schulze.txt	216	hsa-miR-450b-3p-002208	Target	2_2		undetermined	35	x (undetermined Ct)
P:\Anselm\array cards\txt_data\2015-06-12 2-2 Card A koop schulze.txt	287	hsa-miR-532-3p-002355	Target	2_2		undetermined	35	x (undetermined Ct)
P:\Anselm\array cards\txt_data\2015-06-12 2-3 Card A koop schulze.txt	216	hsa-miR-450b-3p-002208	Target	2_3		22.012	22.012
P:\Anselm\array cards\txt_data\2015-06-12 2-1 Card A koop schulze.txt	287	hsa-miR-532-3p-002355	Target	2_1		undetermined	35	x (undetermined Ct)
P:\Anselm\array cards\txt_data\2015-06-18 2-4 Card A koop schulze.txt	216	hsa-miR-450b-3p-002208	Target	2_4		31.049	31.049
P:\Anselm\array cards\txt_data\2015-06-11 1-2 Card A koop schulze.txt	184	hsa-miR-365-001020	Target	1_2		27.673	27.673
P:\Anselm\array cards\txt_data\2015-06-11 1-3 Card A koop schulze.txt	184	hsa-miR-365-001020	Target	1_3		32.669	32.669
P:\Anselm\array cards\txt_data\2015-06-11 1-1 Card A koop schulze.txt	184	hsa-miR-365-001020	Target	1_1		30.381	30.381
P:\Anselm\array cards\txt_data\2015-06-11 1-3 Card A koop schulze.txt	33	hsa-miR-28-3p-002446	Target	1_3		25.935	25.935
P:\Anselm\array cards\txt_data\2015-06-18 1-4 Card A koop schulze.txt	33	hsa-miR-28-3p-002446	Target	1_4		27.928	27.928
P:\Anselm\array cards\txt_data\2015-06-11 1-1 Card A koop schulze.txt	33	hsa-miR-28-3p-002446	Target	1_1		26.429	26.429
P:\Anselm\array cards\txt_data\2015-06-11 1-2 Card A koop schulze.txt	33	hsa-miR-28-3p-002446	Target	1_2		25.293	25.293
P:\Anselm\array cards\txt_data\2015-06-19 2-4 Card B koop schulze.txt	300	hsa-miR-1226#-002758	Target	2_4		34.929	34.929
P:\Anselm\array cards\txt_data\2015-06-18 2-2 Card B koop schulze.txt	300	hsa-miR-1226#-002758	Target	2_2		30.423	30.423
P:\Anselm\array cards\txt_data\2015-06-19 2-3 Card B koop schulze.txt	300	hsa-miR-1226#-002758	Target	2_3		35.199	35	x (undetermined Ct)
P:\Anselm\array cards\txt_data\2015-06-19 2-4 Card B koop schulze.txt	102	hsa-miR-648-001601	Target	2_4		undetermined	35	x (undetermined Ct)
P:\Anselm\array cards\txt_data\2015-06-19 2-3 Card B koop schulze.txt	102	hsa-miR-648-001601	Target	2_3		undetermined	35	x (undetermined Ct)
P:\Anselm\array cards\txt_data\2015-06-18 1-2 Card B koop schulze.txt	279	hsa-miR-24-1#-002440	Target	1_2		undetermined	35	x (undetermined Ct)
P:\Anselm\array cards\txt_data\2015-06-11 1-3 Card A koop schulze.txt	109	hsa-miR-184-000485	Target	1_3		18.972	18.972
P:\Anselm\array cards\txt_data\2015-06-18 2-2 Card B koop schulze.txt	102	hsa-miR-648-001601	Target	2_2		undetermined	35	x (undetermined Ct)
P:\Anselm\array cards\txt_data\2015-06-18 1-3 Card B koop schulze.txt	279	hsa-miR-24-1#-002440	Target	1_3		undetermined	35	x (undetermined Ct)
P:\Anselm\array cards\txt_data\2015-06-18 1-4 Card A koop schulze.txt	109	hsa-miR-184-000485	Target	1_4		26.945	26.945
P:\Anselm\array cards\txt_data\2015-06-18 2-1 Card B koop schulze.txt	102	hsa-miR-648-001601	Target	2_1		undetermined	35	x (undetermined Ct)
P:\Anselm\array cards\txt_data\2015-06-18 1-4 Card B koop schulze.txt	279	hsa-miR-24-1#-002440	Target	1_4		undetermined	35	x (undetermined Ct)
P:\Anselm\array cards\txt_data\2015-06-11 1-1 Card A koop schulze.txt	109	hsa-miR-184-000485	Target	1_1		17.884	17.884
P:\Anselm\array cards\txt_data\2015-06-11 1-2 Card A koop schulze.txt	109	hsa-miR-184-000485	Target	1_2		19.107	19.107
P:\Anselm\array cards\txt_data\2015-06-12 2-2 Card A koop schulze.txt	282	hsa-miR-523-002386	Target	2_2		32.447	32.447
P:\Anselm\array cards\txt_data\2015-06-19 2-4 Card B koop schulze.txt	141	hsa-miR-30c-2#-002110	Target	2_4		undetermined	35	x (undetermined Ct)
P:\Anselm\array cards\txt_data\2015-06-12 2-1 Card A koop schulze.txt	282	hsa-miR-523-002386	Target	2_1		33.444	33.444
P:\Anselm\array cards\txt_data\2015-06-19 2-3 Card B koop schulze.txt	141	hsa-miR-30c-2#-002110	Target	2_3		undetermined	35	x (undetermined Ct)
P:\Anselm\array cards\txt_data\2015-06-18 2-4 Card A koop schulze.txt	282	hsa-miR-523-002386	Target	2_4		32.294	32.294
P:\Anselm\array cards\txt_data\2015-06-18 2-2 Card B koop schulze.txt	141	hsa-miR-30c-2#-002110	Target	2_2		undetermined	35	x (undetermined Ct)
P:\Anselm\array cards\txt_data\2015-06-18 1-1 Card B koop schulze.txt	279	hsa-miR-24-1#-002440	Target	1_1		undetermined	35	x (undetermined Ct)
P:\Anselm\array cards\txt_data\2015-06-12 2-3 Card A koop schulze.txt	282	hsa-miR-523-002386	Target	2_3		35.058	35	x (undetermined Ct)
P:\Anselm\array cards\txt_data\2015-06-19 2-3 Card B koop schulze.txt	311	hsa-miR-1271-002779	Target	2_3		31.738	31.738
P:\Anselm\array cards\txt_data\2015-06-18 2-2 Card B koop schulze.txt	311	hsa-miR-1271-002779	Target	2_2		32.641	32.641
P:\Anselm\array cards\txt_data\2015-06-18 2-1 Card B koop schulze.txt	311	hsa-miR-1271-002779	Target	2_1		32.15	32.15
P:\Anselm\array cards\txt_data\2015-06-19 2-4 Card B koop schulze.txt	311	hsa-miR-1271-002779	Target	2_4		33.405	33.405
P:\Anselm\array cards\txt_data\2015-06-18 2-1 Card B koop schulze.txt	80	hsa-miR-606-001569	Target	2_1		undetermined	35	x (undetermined Ct)
P:\Anselm\array cards\txt_data\2015-06-18 2-2 Card B koop schulze.txt	80	hsa-miR-606-001569	Target	2_2		undetermined	35	x (undetermined Ct)
P:\Anselm\array cards\txt_data\2015-06-11 1-3 Card A koop schulze.txt	44	hsa-miR-33b-002085	Target	1_3		undetermined	35	x (undetermined Ct)
P:\Anselm\array cards\txt_data\2015-06-18 1-4 Card B koop schulze.txt	97	hsa-miR-644-001596	Target	1_4		undetermined	35	x (undetermined Ct)
P:\Anselm\array cards\txt_data\2015-06-11 1-2 Card A koop schulze.txt	44	hsa-miR-33b-002085	Target	1_2		undetermined	35	x (undetermined Ct)
P:\Anselm\array cards\txt_data\2015-06-19 2-4 Card B koop schulze.txt	80	hsa-miR-606-001569	Target	2_4		undetermined	35	x (undetermined Ct)
P:\Anselm\array cards\txt_data\2015-06-19 2-3 Card B koop schulze.txt	80	hsa-miR-606-001569	Target	2_3		undetermined	35	x (undetermined Ct)
P:\Anselm\array cards\txt_data\2015-06-18 1-4 Card A koop schulze.txt	44	hsa-miR-33b-002085	Target	1_4		undetermined	35	x (undetermined Ct)
P:\Anselm\array cards\txt_data\2015-06-18 2-4 Card A koop schulze.txt	19	hsa-miR-19a-000395	Target	2_4		33.153	33.153
P:\Anselm\array cards\txt_data\2015-06-12 2-2 Card A koop schulze.txt	19	hsa-miR-19a-000395	Target	2_2		25.194	25.194
P:\Anselm\array cards\txt_data\2015-06-12 2-3 Card A koop schulze.txt	19	hsa-miR-19a-000395	Target	2_3		25.807	25.807
P:\Anselm\array cards\txt_data\2015-06-18 1-1 Card B koop schulze.txt	101	hsa-miR-647-001600	Target	1_1		undetermined	35	x (undetermined Ct)
P:\Anselm\array cards\txt_data\2015-06-18 1-4 Card A koop schulze.txt	204	hsa-miR-410-001274	Target	1_4		33.19	33.19
P:\Anselm\array cards\txt_data\2015-06-18 1-2 Card B koop schulze.txt	101	hsa-miR-647-001600	Target	1_2		undetermined	35	x (undetermined Ct)
P:\Anselm\array cards\txt_data\2015-06-12 2-1 Card A koop schulze.txt	19	hsa-miR-19a-000395	Target	2_1		24.915	24.915
P:\Anselm\array cards\txt_data\2015-06-18 1-3 Card B koop schulze.txt	101	hsa-miR-647-001600	Target	1_3		undetermined	35	x (undetermined Ct)
P:\Anselm\array cards\txt_data\2015-06-18 1-4 Card B koop schulze.txt	101	hsa-miR-647-001600	Target	1_4		undetermined	35	x (undetermined Ct)
P:\Anselm\array cards\txt_data\2015-06-18 2-1 Card B koop schulze.txt	141	hsa-miR-30c-2#-002110	Target	2_1		undetermined	35	x (undetermined Ct)
P:\Anselm\array cards\txt_data\2015-06-18 2-1 Card B koop schulze.txt	302	hsa-miR-1228#-002763	Target	2_1		undetermined	35	x (undetermined Ct)
P:\Anselm\array cards\txt_data\2015-06-19 2-4 Card B koop schulze.txt	302	hsa-miR-1228#-002763	Target	2_4		undetermined	35	x (undetermined Ct)
P:\Anselm\array cards\txt_data\2015-06-19 2-3 Card B koop schulze.txt	302	hsa-miR-1228#-002763	Target	2_3		undetermined	35	x (undetermined Ct)
P:\Anselm\array cards\txt_data\2015-06-18 2-2 Card B koop schulze.txt	302	hsa-miR-1228#-002763	Target	2_2		undetermined	35	x (undetermined Ct)
P:\Anselm\array cards\txt_data\2015-06-11 1-1 Card A koop schulze.txt	44	hsa-miR-33b-002085	Target	1_1		undetermined	35	x (undetermined Ct)
P:\Anselm\array cards\txt_data\2015-06-18 2-1 Card B koop schulze.txt	25	hsa-miR-1238-002927	Target	2_1		34.196	34.196
P:\Anselm\array cards\txt_data\2015-06-18 1-3 Card B koop schulze.txt	108	hsa-miR-571-001613	Target	1_3		27.883	27.883
P:\Anselm\array cards\txt_data\2015-06-18 1-4 Card B koop schulze.txt	108	hsa-miR-571-001613	Target	1_4		29.806	29.806
P:\Anselm\array cards\txt_data\2015-06-19 2-4 Card B koop schulze.txt	336	hsa-miR-1301-002827	Target	2_4		undetermined	35	x (undetermined Ct)
P:\Anselm\array cards\txt_data\2015-06-18 1-1 Card B koop schulze.txt	108	hsa-miR-571-001613	Target	1_1		27.666	27.666
P:\Anselm\array cards\txt_data\2015-06-18 1-2 Card B koop schulze.txt	108	hsa-miR-571-001613	Target	1_2		27.576	27.576
P:\Anselm\array cards\txt_data\2015-06-11 1-2 Card A koop schulze.txt	204	hsa-miR-410-001274	Target	1_2		29.956	29.956
P:\Anselm\array cards\txt_data\2015-06-11 1-3 Card A koop schulze.txt	204	hsa-miR-410-001274	Target	1_3		29.232	29.232
P:\Anselm\array cards\txt_data\2015-06-11 1-1 Card A koop schulze.txt	204	hsa-miR-410-001274	Target	1_1		30.723	30.723
P:\Anselm\array cards\txt_data\2015-06-18 1-2 Card B koop schulze.txt	207	hsa-miR-541#-002200	Target	1_2		undetermined	35	x (undetermined Ct)
P:\Anselm\array cards\txt_data\2015-06-18 1-3 Card B koop schulze.txt	207	hsa-miR-541#-002200	Target	1_3		undetermined	35	x (undetermined Ct)
P:\Anselm\array cards\txt_data\2015-06-18 1-3 Card B koop schulze.txt	120	hsa-miR-595-001987	Target	1_3		undetermined	35	x (undetermined Ct)
P:\Anselm\array cards\txt_data\2015-06-18 1-4 Card B koop schulze.txt	120	hsa-miR-595-001987	Target	1_4		undetermined	35	x (undetermined Ct)
P:\Anselm\array cards\txt_data\2015-06-18 1-1 Card B koop schulze.txt	207	hsa-miR-541#-002200	Target	1_1		undetermined	35	x (undetermined Ct)
P:\Anselm\array cards\txt_data\2015-06-18 1-1 Card B koop schulze.txt	120	hsa-miR-595-001987	Target	1_1		undetermined	35	x (undetermined Ct)
P:\Anselm\array cards\txt_data\2015-06-18 1-2 Card B koop schulze.txt	120	hsa-miR-595-001987	Target	1_2		undetermined	35	x (undetermined Ct)
P:\Anselm\array cards\txt_data\2015-06-18 1-4 Card B koop schulze.txt	207	hsa-miR-541#-002200	Target	1_4		undetermined	35	x (undetermined Ct)
P:\Anselm\array cards\txt_data\2015-06-18 2-4 Card A koop schulze.txt	161	hsa-miR-324-5p-000539	Target	2_4		undetermined	35	x (undetermined Ct)
P:\Anselm\array cards\txt_data\2015-06-12 2-2 Card A koop schulze.txt	161	hsa-miR-324-5p-000539	Target	2_2		26.246	26.246
P:\Anselm\array cards\txt_data\2015-06-18 1-4 Card B koop schulze.txt	202	hsa-miR-942-002187	Target	1_4		29.196	29.196
P:\Anselm\array cards\txt_data\2015-06-12 2-3 Card A koop schulze.txt	161	hsa-miR-324-5p-000539	Target	2_3		27.415	27.415
P:\Anselm\array cards\txt_data\2015-06-12 2-1 Card A koop schulze.txt	161	hsa-miR-324-5p-000539	Target	2_1		27.047	27.047
P:\Anselm\array cards\txt_data\2015-06-18 1-1 Card B koop schulze.txt	202	hsa-miR-942-002187	Target	1_1		34.569	34.569
P:\Anselm\array cards\txt_data\2015-06-18 1-3 Card B koop schulze.txt	202	hsa-miR-942-002187	Target	1_3		35.148	35	x (undetermined Ct)
P:\Anselm\array cards\txt_data\2015-06-18 1-2 Card B koop schulze.txt	202	hsa-miR-942-002187	Target	1_2		34.214	34.214
P:\Anselm\array cards\txt_data\2015-06-12 2-3 Card A koop schulze.txt	325	hsa-miR-628-5p-002433	Target	2_3		11.787	11.787
P:\Anselm\array cards\txt_data\2015-06-12 2-1 Card A koop schulze.txt	278	hsa-miR-520d-5p-002393	Target	2_1		undetermined	35	x (undetermined Ct)
P:\Anselm\array cards\txt_data\2015-06-12 2-2 Card A koop schulze.txt	325	hsa-miR-628-5p-002433	Target	2_2		34.961	34.961
P:\Anselm\array cards\txt_data\2015-06-18 1-4 Card A koop schulze.txt	115	hsa-miR-191-002299	Target	1_4		21.561	21.561
P:\Anselm\array cards\txt_data\2015-06-12 2-2 Card A koop schulze.txt	278	hsa-miR-520d-5p-002393	Target	2_2		undetermined	35	x (undetermined Ct)
P:\Anselm\array cards\txt_data\2015-06-12 2-3 Card A koop schulze.txt	278	hsa-miR-520d-5p-002393	Target	2_3		undetermined	35	x (undetermined Ct)
P:\Anselm\array cards\txt_data\2015-06-18 2-4 Card A koop schulze.txt	325	hsa-miR-628-5p-002433	Target	2_4		29.1	29.1
P:\Anselm\array cards\txt_data\2015-06-11 1-2 Card A koop schulze.txt	115	hsa-miR-191-002299	Target	1_2		20.364	20.364
P:\Anselm\array cards\txt_data\2015-06-11 1-3 Card A koop schulze.txt	115	hsa-miR-191-002299	Target	1_3		21.787	21.787
P:\Anselm\array cards\txt_data\2015-06-11 1-1 Card A koop schulze.txt	115	hsa-miR-191-002299	Target	1_1		21.288	21.288
P:\Anselm\array cards\txt_data\2015-06-18 1-1 Card B koop schulze.txt	230	hsa-let-7a#-002307	Target	1_1		undetermined	35	x (undetermined Ct)
P:\Anselm\array cards\txt_data\2015-06-18 1-2 Card B koop schulze.txt	230	hsa-let-7a#-002307	Target	1_2		undetermined	35	x (undetermined Ct)
P:\Anselm\array cards\txt_data\2015-06-18 2-4 Card A koop schulze.txt	278	hsa-miR-520d-5p-002393	Target	2_4		undetermined	35	x (undetermined Ct)
P:\Anselm\array cards\txt_data\2015-06-19 2-3 Card B koop schulze.txt	18	hsa-miR-380-5p-000570	Target	2_3		33.902	33.902
P:\Anselm\array cards\txt_data\2015-06-18 2-1 Card B koop schulze.txt	154	hsa-miR-377#-002128	Target	2_1		undetermined	35	x (undetermined Ct)
P:\Anselm\array cards\txt_data\2015-06-18 1-1 Card B koop schulze.txt	374	hsa-miR-1253-002894	Target	1_1		undetermined	35	x (undetermined Ct)
P:\Anselm\array cards\txt_data\2015-06-18 2-4 Card A koop schulze.txt	132	hsa-miR-203-000507	Target	2_4		undetermined	35	x (undetermined Ct)
P:\Anselm\array cards\txt_data\2015-06-19 2-4 Card B koop schulze.txt	18	hsa-miR-380-5p-000570	Target	2_4		undetermined	35	x (undetermined Ct)
P:\Anselm\array cards\txt_data\2015-06-18 2-2 Card B koop schulze.txt	154	hsa-miR-377#-002128	Target	2_2		undetermined	35	x (undetermined Ct)
P:\Anselm\array cards\txt_data\2015-06-18 1-2 Card B koop schulze.txt	374	hsa-miR-1253-002894	Target	1_2		undetermined	35	x (undetermined Ct)
P:\Anselm\array cards\txt_data\2015-06-12 2-3 Card A koop schulze.txt	132	hsa-miR-203-000507	Target	2_3		28.46	28.46
P:\Anselm\array cards\txt_data\2015-06-19 2-3 Card B koop schulze.txt	154	hsa-miR-377#-002128	Target	2_3		undetermined	35	x (undetermined Ct)
P:\Anselm\array cards\txt_data\2015-06-18 2-1 Card B koop schulze.txt	18	hsa-miR-380-5p-000570	Target	2_1		undetermined	35	x (undetermined Ct)
P:\Anselm\array cards\txt_data\2015-06-19 2-4 Card B koop schulze.txt	154	hsa-miR-377#-002128	Target	2_4		undetermined	35	x (undetermined Ct)
P:\Anselm\array cards\txt_data\2015-06-18 2-2 Card B koop schulze.txt	18	hsa-miR-380-5p-000570	Target	2_2		undetermined	35	x (undetermined Ct)
P:\Anselm\array cards\txt_data\2015-06-18 2-4 Card A koop schulze.txt	354	hsa-miR-888-002212	Target	2_4		undetermined	35	x (undetermined Ct)
P:\Anselm\array cards\txt_data\2015-06-12 2-3 Card A koop schulze.txt	354	hsa-miR-888-002212	Target	2_3		undetermined	35	x (undetermined Ct)
P:\Anselm\array cards\txt_data\2015-06-18 1-3 Card B koop schulze.txt	374	hsa-miR-1253-002894	Target	1_3		undetermined	35	x (undetermined Ct)
P:\Anselm\array cards\txt_data\2015-06-12 2-2 Card A koop schulze.txt	132	hsa-miR-203-000507	Target	2_2		28.626	28.626
P:\Anselm\array cards\txt_data\2015-06-12 2-2 Card A koop schulze.txt	354	hsa-miR-888-002212	Target	2_2		35.231	35	x (undetermined Ct)
P:\Anselm\array cards\txt_data\2015-06-18 1-4 Card B koop schulze.txt	374	hsa-miR-1253-002894	Target	1_4		undetermined	35	x (undetermined Ct)
P:\Anselm\array cards\txt_data\2015-06-12 2-1 Card A koop schulze.txt	132	hsa-miR-203-000507	Target	2_1		29.43	29.43
P:\Anselm\array cards\txt_data\2015-06-12 2-1 Card A koop schulze.txt	354	hsa-miR-888-002212	Target	2_1		undetermined	35	x (undetermined Ct)
P:\Anselm\array cards\txt_data\2015-06-18 2-2 Card B koop schulze.txt	258	hsa-miR-518f#-002387	Target	2_2		undetermined	35	x (undetermined Ct)
P:\Anselm\array cards\txt_data\2015-06-18 2-1 Card B koop schulze.txt	258	hsa-miR-518f#-002387	Target	2_1		undetermined	35	x (undetermined Ct)
P:\Anselm\array cards\txt_data\2015-06-19 2-4 Card B koop schulze.txt	258	hsa-miR-518f#-002387	Target	2_4		undetermined	35	x (undetermined Ct)
P:\Anselm\array cards\txt_data\2015-06-19 2-3 Card B koop schulze.txt	258	hsa-miR-518f#-002387	Target	2_3		undetermined	35	x (undetermined Ct)
P:\Anselm\array cards\txt_data\2015-06-12 2-1 Card A koop schulze.txt	325	hsa-miR-628-5p-002433	Target	2_1		37.16	35	x (undetermined Ct)
P:\Anselm\array cards\txt_data\2015-06-11 1-1 Card A koop schulze.txt	106	hsa-miR-182-002334	Target	1_1		undetermined	35	x (undetermined Ct)
P:\Anselm\array cards\txt_data\2015-06-11 1-3 Card A koop schulze.txt	106	hsa-miR-182-002334	Target	1_3		undetermined	35	x (undetermined Ct)
P:\Anselm\array cards\txt_data\2015-06-11 1-2 Card A koop schulze.txt	106	hsa-miR-182-002334	Target	1_2		34.012	34.012
P:\Anselm\array cards\txt_data\2015-06-18 2-4 Card A koop schulze.txt	45	hsa-miR-34a-000426	Target	2_4		undetermined	35	x (undetermined Ct)
P:\Anselm\array cards\txt_data\2015-06-12 2-3 Card A koop schulze.txt	45	hsa-miR-34a-000426	Target	2_3		29.628	29.628
P:\Anselm\array cards\txt_data\2015-06-18 1-4 Card A koop schulze.txt	106	hsa-miR-182-002334	Target	1_4		35.363	35	x (undetermined Ct)
P:\Anselm\array cards\txt_data\2015-06-12 2-2 Card A koop schulze.txt	45	hsa-miR-34a-000426	Target	2_2		28.403	28.403
P:\Anselm\array cards\txt_data\2015-06-12 2-1 Card A koop schulze.txt	45	hsa-miR-34a-000426	Target	2_1		29.492	29.492
P:\Anselm\array cards\txt_data\2015-06-18 2-1 Card B koop schulze.txt	336	hsa-miR-1301-002827	Target	2_1		undetermined	35	x (undetermined Ct)
P:\Anselm\array cards\txt_data\2015-06-19 2-3 Card B koop schulze.txt	336	hsa-miR-1301-002827	Target	2_3		undetermined	35	x (undetermined Ct)
P:\Anselm\array cards\txt_data\2015-06-18 2-2 Card B koop schulze.txt	336	hsa-miR-1301-002827	Target	2_2		undetermined	35	x (undetermined Ct)
P:\Anselm\array cards\txt_data\2015-06-18 1-4 Card B koop schulze.txt	230	hsa-let-7a#-002307	Target	1_4		undetermined	35	x (undetermined Ct)
P:\Anselm\array cards\txt_data\2015-06-18 1-1 Card B koop schulze.txt	238	hsa-miR-181a-2#-002317	Target	1_1		31.922	31.922
P:\Anselm\array cards\txt_data\2015-06-18 1-3 Card B koop schulze.txt	230	hsa-let-7a#-002307	Target	1_3		35.837	35	x (undetermined Ct)
P:\Anselm\array cards\txt_data\2015-06-18 1-2 Card B koop schulze.txt	238	hsa-miR-181a-2#-002317	Target	1_2		31.326	31.326
P:\Anselm\array cards\txt_data\2015-06-18 1-3 Card B koop schulze.txt	238	hsa-miR-181a-2#-002317	Target	1_3		31.919	31.919
P:\Anselm\array cards\txt_data\2015-06-18 1-4 Card B koop schulze.txt	238	hsa-miR-181a-2#-002317	Target	1_4		undetermined	35	x (undetermined Ct)
P:\Anselm\array cards\txt_data\2015-06-19 2-4 Card B koop schulze.txt	25	hsa-miR-1238-002927	Target	2_4		undetermined	35	x (undetermined Ct)
P:\Anselm\array cards\txt_data\2015-06-12 2-1 Card A koop schulze.txt	294	hsa-miR-545-002267	Target	2_1		undetermined	35	x (undetermined Ct)
P:\Anselm\array cards\txt_data\2015-06-12 2-2 Card A koop schulze.txt	294	hsa-miR-545-002267	Target	2_2		35.654	35	x (undetermined Ct)
P:\Anselm\array cards\txt_data\2015-06-18 2-2 Card B koop schulze.txt	25	hsa-miR-1238-002927	Target	2_2		undetermined	35	x (undetermined Ct)
P:\Anselm\array cards\txt_data\2015-06-18 2-1 Card B koop schulze.txt	185	hsa-miR-29b-1#-002165	Target	2_1		undetermined	35	x (undetermined Ct)
P:\Anselm\array cards\txt_data\2015-06-19 2-3 Card B koop schulze.txt	25	hsa-miR-1238-002927	Target	2_3		undetermined	35	x (undetermined Ct)
P:\Anselm\array cards\txt_data\2015-06-19 2-4 Card B koop schulze.txt	351	hsa-miR-1243-002854	Target	2_4		undetermined	35	x (undetermined Ct)
P:\Anselm\array cards\txt_data\2015-06-19 2-3 Card B koop schulze.txt	185	hsa-miR-29b-1#-002165	Target	2_3		undetermined	35	x (undetermined Ct)
P:\Anselm\array cards\txt_data\2015-06-19 2-3 Card B koop schulze.txt	351	hsa-miR-1243-002854	Target	2_3		undetermined	35	x (undetermined Ct)
P:\Anselm\array cards\txt_data\2015-06-18 2-2 Card B koop schulze.txt	185	hsa-miR-29b-1#-002165	Target	2_2		undetermined	35	x (undetermined Ct)
P:\Anselm\array cards\txt_data\2015-06-18 2-2 Card B koop schulze.txt	351	hsa-miR-1243-002854	Target	2_2		undetermined	35	x (undetermined Ct)
P:\Anselm\array cards\txt_data\2015-06-19 2-4 Card B koop schulze.txt	185	hsa-miR-29b-1#-002165	Target	2_4		undetermined	35	x (undetermined Ct)
P:\Anselm\array cards\txt_data\2015-06-18 2-1 Card B koop schulze.txt	351	hsa-miR-1243-002854	Target	2_1		undetermined	35	x (undetermined Ct)
P:\Anselm\array cards\txt_data\2015-06-12 2-1 Card A koop schulze.txt	352	hsa-miR-886-5p-002193	Target	2_1		29.451	29.451
P:\Anselm\array cards\txt_data\2015-06-12 2-2 Card A koop schulze.txt	352	hsa-miR-886-5p-002193	Target	2_2		28.804	28.804
P:\Anselm\array cards\txt_data\2015-06-19 2-3 Card B koop schulze.txt	33	mmu-let-7d#-001178	Target	2_3		29.209	29.209
P:\Anselm\array cards\txt_data\2015-06-19 2-4 Card B koop schulze.txt	33	mmu-let-7d#-001178	Target	2_4		undetermined	35	x (undetermined Ct)
P:\Anselm\array cards\txt_data\2015-06-18 2-1 Card B koop schulze.txt	33	mmu-let-7d#-001178	Target	2_1		28.045	28.045
P:\Anselm\array cards\txt_data\2015-06-18 2-2 Card B koop schulze.txt	33	mmu-let-7d#-001178	Target	2_2		26.836	26.836
P:\Anselm\array cards\txt_data\2015-06-19 2-3 Card B koop schulze.txt	78	hsa-miR-604-001567	Target	2_3		undetermined	35	x (undetermined Ct)
P:\Anselm\array cards\txt_data\2015-06-19 2-4 Card B koop schulze.txt	78	hsa-miR-604-001567	Target	2_4		undetermined	35	x (undetermined Ct)
P:\Anselm\array cards\txt_data\2015-06-19 2-4 Card B koop schulze.txt	281	hsa-miR-25#-002442	Target	2_4		undetermined	35	x (undetermined Ct)
P:\Anselm\array cards\txt_data\2015-06-11 1-1 Card A koop schulze.txt	148	hsa-miR-296-3p-002101	Target	1_1		undetermined	35	x (undetermined Ct)
P:\Anselm\array cards\txt_data\2015-06-18 2-2 Card B koop schulze.txt	281	hsa-miR-25#-002442	Target	2_2		31.927	31.927
P:\Anselm\array cards\txt_data\2015-06-19 2-3 Card B koop schulze.txt	281	hsa-miR-25#-002442	Target	2_3		34.929	34.929
P:\Anselm\array cards\txt_data\2015-06-11 1-3 Card A koop schulze.txt	51	hsa-miR-98-000577	Target	1_3		30.729	30.729
P:\Anselm\array cards\txt_data\2015-06-18 2-1 Card B koop schulze.txt	281	hsa-miR-25#-002442	Target	2_1		32.062	32.062
P:\Anselm\array cards\txt_data\2015-06-18 1-4 Card A koop schulze.txt	51	hsa-miR-98-000577	Target	1_4		undetermined	35	x (undetermined Ct)
P:\Anselm\array cards\txt_data\2015-06-18 1-4 Card B koop schulze.txt	247	hsa-miR-551b#-002346	Target	1_4		undetermined	35	x (undetermined Ct)
P:\Anselm\array cards\txt_data\2015-06-18 1-3 Card B koop schulze.txt	247	hsa-miR-551b#-002346	Target	1_3		undetermined	35	x (undetermined Ct)
P:\Anselm\array cards\txt_data\2015-06-11 1-2 Card A koop schulze.txt	51	hsa-miR-98-000577	Target	1_2		33.005	33.005
P:\Anselm\array cards\txt_data\2015-06-18 1-2 Card B koop schulze.txt	247	hsa-miR-551b#-002346	Target	1_2		undetermined	35	x (undetermined Ct)
P:\Anselm\array cards\txt_data\2015-06-11 1-1 Card A koop schulze.txt	51	hsa-miR-98-000577	Target	1_1		29.125	29.125
P:\Anselm\array cards\txt_data\2015-06-18 1-4 Card A koop schulze.txt	148	hsa-miR-296-3p-002101	Target	1_4		undetermined	35	x (undetermined Ct)
P:\Anselm\array cards\txt_data\2015-06-11 1-3 Card A koop schulze.txt	148	hsa-miR-296-3p-002101	Target	1_3		undetermined	35	x (undetermined Ct)
P:\Anselm\array cards\txt_data\2015-06-11 1-2 Card A koop schulze.txt	148	hsa-miR-296-3p-002101	Target	1_2		undetermined	35	x (undetermined Ct)
P:\Anselm\array cards\txt_data\2015-06-18 2-2 Card B koop schulze.txt	78	hsa-miR-604-001567	Target	2_2		undetermined	35	x (undetermined Ct)
P:\Anselm\array cards\txt_data\2015-06-18 1-2 Card B koop schulze.txt	96	hsa-miR-643-001594	Target	1_2		undetermined	35	x (undetermined Ct)
P:\Anselm\array cards\txt_data\2015-06-18 2-1 Card B koop schulze.txt	78	hsa-miR-604-001567	Target	2_1		undetermined	35	x (undetermined Ct)
P:\Anselm\array cards\txt_data\2015-06-18 1-1 Card B koop schulze.txt	96	hsa-miR-643-001594	Target	1_1		undetermined	35	x (undetermined Ct)
P:\Anselm\array cards\txt_data\2015-06-11 1-1 Card A koop schulze.txt	52	hsa-miR-99a-000435	Target	1_1		27.542	27.542
P:\Anselm\array cards\txt_data\2015-06-18 1-1 Card B koop schulze.txt	247	hsa-miR-551b#-002346	Target	1_1		36.604	35	x (undetermined Ct)
P:\Anselm\array cards\txt_data\2015-06-18 1-4 Card A koop schulze.txt	52	hsa-miR-99a-000435	Target	1_4		25.154	25.154
P:\Anselm\array cards\txt_data\2015-06-11 1-2 Card A koop schulze.txt	52	hsa-miR-99a-000435	Target	1_2		27.274	27.274
P:\Anselm\array cards\txt_data\2015-06-11 1-3 Card A koop schulze.txt	52	hsa-miR-99a-000435	Target	1_3		28.536	28.536
P:\Anselm\array cards\txt_data\2015-06-18 1-2 Card B koop schulze.txt	362	hsa-miR-1203-002877	Target	1_2		undetermined	35	x (undetermined Ct)
P:\Anselm\array cards\txt_data\2015-06-18 1-1 Card B koop schulze.txt	362	hsa-miR-1203-002877	Target	1_1		undetermined	35	x (undetermined Ct)
P:\Anselm\array cards\txt_data\2015-06-12 2-1 Card A koop schulze.txt	221	hsa-miR-454-002323	Target	2_1		28.295	28.295
P:\Anselm\array cards\txt_data\2015-06-12 2-2 Card A koop schulze.txt	221	hsa-miR-454-002323	Target	2_2		28.817	28.817
P:\Anselm\array cards\txt_data\2015-06-12 2-3 Card A koop schulze.txt	221	hsa-miR-454-002323	Target	2_3		29.607	29.607
P:\Anselm\array cards\txt_data\2015-06-18 2-4 Card A koop schulze.txt	221	hsa-miR-454-002323	Target	2_4		undetermined	35	x (undetermined Ct)
P:\Anselm\array cards\txt_data\2015-06-18 1-4 Card B koop schulze.txt	362	hsa-miR-1203-002877	Target	1_4		undetermined	35	x (undetermined Ct)
P:\Anselm\array cards\txt_data\2015-06-18 1-3 Card B koop schulze.txt	362	hsa-miR-1203-002877	Target	1_3		undetermined	35	x (undetermined Ct)
P:\Anselm\array cards\txt_data\2015-06-18 2-4 Card A koop schulze.txt	352	hsa-miR-886-5p-002193	Target	2_4		undetermined	35	x (undetermined Ct)
P:\Anselm\array cards\txt_data\2015-06-12 2-3 Card A koop schulze.txt	352	hsa-miR-886-5p-002193	Target	2_3		29.988	29.988
P:\Anselm\array cards\txt_data\2015-06-18 2-1 Card B koop schulze.txt	47	hsa-miR-555-001523	Target	2_1		undetermined	35	x (undetermined Ct)
P:\Anselm\array cards\txt_data\2015-06-11 1-1 Card A koop schulze.txt	266	hsa-miR-518a-5p-002396	Target	1_1		undetermined	35	x (undetermined Ct)
P:\Anselm\array cards\txt_data\2015-06-19 2-3 Card B koop schulze.txt	47	hsa-miR-555-001523	Target	2_3		undetermined	35	x (undetermined Ct)
P:\Anselm\array cards\txt_data\2015-06-18 1-4 Card A koop schulze.txt	138	hsa-miR-215-000518	Target	1_4		34.696	34.696
P:\Anselm\array cards\txt_data\2015-06-11 1-3 Card A koop schulze.txt	266	hsa-miR-518a-5p-002396	Target	1_3		undetermined	35	x (undetermined Ct)
P:\Anselm\array cards\txt_data\2015-06-18 2-2 Card B koop schulze.txt	47	hsa-miR-555-001523	Target	2_2		undetermined	35	x (undetermined Ct)
P:\Anselm\array cards\txt_data\2015-06-11 1-3 Card A koop schulze.txt	138	hsa-miR-215-000518	Target	1_3		31.854	31.854
P:\Anselm\array cards\txt_data\2015-06-11 1-2 Card A koop schulze.txt	266	hsa-miR-518a-5p-002396	Target	1_2		undetermined	35	x (undetermined Ct)
P:\Anselm\array cards\txt_data\2015-06-11 1-2 Card A koop schulze.txt	138	hsa-miR-215-000518	Target	1_2		28.216	28.216
P:\Anselm\array cards\txt_data\2015-06-19 2-4 Card B koop schulze.txt	297	hsa-miR-1305-002867	Target	2_4		undetermined	35	x (undetermined Ct)
P:\Anselm\array cards\txt_data\2015-06-19 2-4 Card B koop schulze.txt	47	hsa-miR-555-001523	Target	2_4		undetermined	35	x (undetermined Ct)
P:\Anselm\array cards\txt_data\2015-06-11 1-1 Card A koop schulze.txt	138	hsa-miR-215-000518	Target	1_1		26.373	26.373
P:\Anselm\array cards\txt_data\2015-06-19 2-4 Card B koop schulze.txt	109	hsa-miR-572-001614	Target	2_4		undetermined	35	x (undetermined Ct)
P:\Anselm\array cards\txt_data\2015-06-18 2-1 Card B koop schulze.txt	297	hsa-miR-1305-002867	Target	2_1		32.874	32.874
P:\Anselm\array cards\txt_data\2015-06-19 2-3 Card B koop schulze.txt	297	hsa-miR-1305-002867	Target	2_3		34.099	34.099
P:\Anselm\array cards\txt_data\2015-06-18 2-2 Card B koop schulze.txt	297	hsa-miR-1305-002867	Target	2_2		34.986	34.986
P:\Anselm\array cards\txt_data\2015-06-18 2-1 Card B koop schulze.txt	109	hsa-miR-572-001614	Target	2_1		31.481	31.481
P:\Anselm\array cards\txt_data\2015-06-19 2-3 Card B koop schulze.txt	288	hsa-miR-338-5P-002658	Target	2_3		34.232	34.232
P:\Anselm\array cards\txt_data\2015-06-18 2-2 Card B koop schulze.txt	109	hsa-miR-572-001614	Target	2_2		31.255	31.255
P:\Anselm\array cards\txt_data\2015-06-19 2-4 Card B koop schulze.txt	288	hsa-miR-338-5P-002658	Target	2_4		undetermined	35	x (undetermined Ct)
P:\Anselm\array cards\txt_data\2015-06-19 2-3 Card B koop schulze.txt	109	hsa-miR-572-001614	Target	2_3		31.425	31.425
P:\Anselm\array cards\txt_data\2015-06-19 2-3 Card B koop schulze.txt	364	hsa-miR-548G-002879	Target	2_3		undetermined	35	x (undetermined Ct)
P:\Anselm\array cards\txt_data\2015-06-18 2-2 Card B koop schulze.txt	288	hsa-miR-338-5P-002658	Target	2_2		33.611	33.611
P:\Anselm\array cards\txt_data\2015-06-18 1-3 Card B koop schulze.txt	96	hsa-miR-643-001594	Target	1_3		undetermined	35	x (undetermined Ct)
P:\Anselm\array cards\txt_data\2015-06-18 2-2 Card B koop schulze.txt	364	hsa-miR-548G-002879	Target	2_2		undetermined	35	x (undetermined Ct)
P:\Anselm\array cards\txt_data\2015-06-18 2-1 Card B koop schulze.txt	288	hsa-miR-338-5P-002658	Target	2_1		34.876	34.876
P:\Anselm\array cards\txt_data\2015-06-18 1-4 Card B koop schulze.txt	96	hsa-miR-643-001594	Target	1_4		undetermined	35	x (undetermined Ct)
P:\Anselm\array cards\txt_data\2015-06-19 2-4 Card B koop schulze.txt	364	hsa-miR-548G-002879	Target	2_4		undetermined	35	x (undetermined Ct)
P:\Anselm\array cards\txt_data\2015-06-18 2-1 Card B koop schulze.txt	2	hsa-miR-548I-002909	Target	2_1		undetermined	35	x (undetermined Ct)
P:\Anselm\array cards\txt_data\2015-06-18 2-2 Card B koop schulze.txt	2	hsa-miR-548I-002909	Target	2_2		undetermined	35	x (undetermined Ct)
P:\Anselm\array cards\txt_data\2015-06-18 2-1 Card B koop schulze.txt	364	hsa-miR-548G-002879	Target	2_1		undetermined	35	x (undetermined Ct)
P:\Anselm\array cards\txt_data\2015-06-19 2-3 Card B koop schulze.txt	2	hsa-miR-548I-002909	Target	2_3		undetermined	35	x (undetermined Ct)
P:\Anselm\array cards\txt_data\2015-06-19 2-4 Card B koop schulze.txt	2	hsa-miR-548I-002909	Target	2_4		undetermined	35	x (undetermined Ct)
P:\Anselm\array cards\txt_data\2015-06-18 2-1 Card B koop schulze.txt	292	hsa-miR-590-3P-002677	Target	2_1		34.076	34.076
P:\Anselm\array cards\txt_data\2015-06-18 1-4 Card A koop schulze.txt	266	hsa-miR-518a-5p-002396	Target	1_4		undetermined	35	x (undetermined Ct)
P:\Anselm\array cards\txt_data\2015-06-18 2-4 Card A koop schulze.txt	341	hsa-miR-758-001990	Target	2_4		undetermined	35	x (undetermined Ct)
P:\Anselm\array cards\txt_data\2015-06-12 2-3 Card A koop schulze.txt	341	hsa-miR-758-001990	Target	2_3		35.048	35	x (undetermined Ct)
P:\Anselm\array cards\txt_data\2015-06-12 2-2 Card A koop schulze.txt	341	hsa-miR-758-001990	Target	2_2		32.913	32.913
P:\Anselm\array cards\txt_data\2015-06-12 2-1 Card A koop schulze.txt	341	hsa-miR-758-001990	Target	2_1		34.818	34.818
P:\Anselm\array cards\txt_data\2015-06-18 1-3 Card B koop schulze.txt	294	hsa-miR-665-002681	Target	1_3		undetermined	35	x (undetermined Ct)
P:\Anselm\array cards\txt_data\2015-06-18 1-4 Card B koop schulze.txt	294	hsa-miR-665-002681	Target	1_4		35.237	35	x (undetermined Ct)
P:\Anselm\array cards\txt_data\2015-06-18 1-1 Card B koop schulze.txt	294	hsa-miR-665-002681	Target	1_1		undetermined	35	x (undetermined Ct)
P:\Anselm\array cards\txt_data\2015-06-18 1-2 Card B koop schulze.txt	294	hsa-miR-665-002681	Target	1_2		undetermined	35	x (undetermined Ct)
P:\Anselm\array cards\txt_data\2015-06-12 2-1 Card A koop schulze.txt	178	hsa-miR-342-5p-002147	Target	2_1		34.848	34.848
P:\Anselm\array cards\txt_data\2015-06-12 2-2 Card A koop schulze.txt	178	hsa-miR-342-5p-002147	Target	2_2		32.642	32.642
[truncated: 4,155 more rows]

## Sheet: sorted Control
Assay	Sample	CT	Adjusted CT		Assay	Sample	CT	Adjusted CT
ath-miR159a-000338	1_1	undetermined	35		ath-miR159a-000338	2_1	undetermined	35
ath-miR159a-000338	1_1	undetermined	35		ath-miR159a-000338	2_1	undetermined	35
dme-miR-7-000268	1_1	29.342	29.342		dme-miR-7-000268	2_1	32.251	32.251
hsa-let-7a#-002307	1_1	undetermined	35		hsa-let-7a#-002307	2_1	undetermined	35
hsa-let-7a-000377	1_1	27.363	27.363		hsa-let-7a-000377	2_1	25.53	25.53
hsa-let-7b#-002404	1_1	undetermined	35		hsa-let-7b#-002404	2_1	undetermined	35
hsa-let-7b-002619	1_1	25.381	25.381		hsa-let-7b-002619	2_1	25.104	25.104
hsa-let-7c#-002405	1_1	undetermined	35		hsa-let-7c#-002405	2_1	undetermined	35
hsa-let-7c-000379	1_1	29.938	29.938		hsa-let-7c-000379	2_1	29.5	29.5
hsa-let-7d-002283	1_1	31.496	31.496		hsa-let-7d-002283	2_1	29.403	29.403
hsa-let-7e#-002407	1_1	undetermined	35		hsa-let-7e#-002407	2_1	undetermined	35
hsa-let-7e-002406	1_1	28.109	28.109		hsa-let-7e-002406	2_1	25.714	25.714
hsa-let-7f-000382	1_1	29.557	29.557		hsa-let-7f-000382	2_1	27.774	27.774
hsa-let-7f-1#-002417	1_1	undetermined	35		hsa-let-7f-1#-002417	2_1	33.248	33.248
hsa-let-7f-2#-002418	1_1	undetermined	35		hsa-let-7f-2#-002418	2_1	undetermined	35
hsa-let-7g#-002118	1_1	undetermined	35		hsa-let-7g#-002118	2_1	undetermined	35
hsa-let-7g-002282	1_1	28.542	28.542		hsa-let-7g-002282	2_1	27.408	27.408
hsa-let-7i#-002172	1_1	undetermined	35		hsa-let-7i#-002172	2_1	35.012	35
hsa-miR-100#-002142	1_1	37.622	35		hsa-miR-100#-002142	2_1	undetermined	35
hsa-miR-100-000437	1_1	30.025	30.025		hsa-miR-100-000437	2_1	29.344	29.344
hsa-miR-1-002222	1_1	29.969	29.969		hsa-miR-1-002222	2_1	35.443	35
hsa-miR-101#-002143	1_1	undetermined	35		hsa-miR-101#-002143	2_1	undetermined	35
hsa-miR-101-002253	1_1	30.481	30.481		hsa-miR-101-002253	2_1	29.882	29.882
hsa-miR-103-000439	1_1	26.583	26.583		hsa-miR-103-000439	2_1	25.976	25.976
hsa-miR-105#-002168	1_1	undetermined	35		hsa-miR-105#-002168	2_1	undetermined	35
hsa-miR-105-002167	1_1	31.017	31.017		hsa-miR-105-002167	2_1	30.782	30.782
hsa-miR-106a#-002170	1_1	undetermined	35		hsa-miR-106a#-002170	2_1	undetermined	35
hsa-miR-106a-002169	1_1	20.784	20.784		hsa-miR-106a-002169	2_1	20.415	20.415
hsa-miR-106b#-002380	1_1	27.262	27.262		hsa-miR-106b#-002380	2_1	27.173	27.173
hsa-miR-106b-000442	1_1	26.063	26.063		hsa-miR-106b-000442	2_1	25.281	25.281
hsa-miR-107-000443	1_1	undetermined	35		hsa-miR-107-000443	2_1	31.24	31.24
hsa-miR-10a#-002288	1_1	undetermined	35		hsa-miR-10a#-002288	2_1	undetermined	35
hsa-miR-10a-000387	1_1	30.455	30.455		hsa-miR-10a-000387	2_1	29.421	29.421
hsa-miR-10b#-002315	1_1	28.332	28.332		hsa-miR-10b#-002315	2_1	28.658	28.658
hsa-miR-10b-002218	1_1	34.665	34.665		hsa-miR-10b-002218	2_1	34.978	34.978
hsa-miR-1178-002777	1_1	undetermined	35		hsa-miR-1178-002777	2_1	undetermined	35
hsa-miR-1179-002776	1_1	undetermined	35		hsa-miR-1179-002776	2_1	undetermined	35
hsa-miR-1180-002847	1_1	29.459	29.459		hsa-miR-1180-002847	2_1	30.667	30.667
hsa-miR-1182-002830	1_1	undetermined	35		hsa-miR-1182-002830	2_1	undetermined	35
hsa-miR-1183-002841	1_1	34.099	34.099		hsa-miR-1183-002841	2_1	30.254	30.254
hsa-miR-1184-002842	1_1	undetermined	35		hsa-miR-1184-002842	2_1	undetermined	35
hsa-miR-1197-002810	1_1	undetermined	35		hsa-miR-1197-002810	2_1	34.544	34.544
hsa-miR-1200-002829	1_1	undetermined	35		hsa-miR-1200-002829	2_1	undetermined	35
hsa-miR-1201-002781	1_1	undetermined	35		hsa-miR-1201-002781	2_1	35.805	35
hsa-miR-1203-002877	1_1	undetermined	35		hsa-miR-1203-002877	2_1	undetermined	35
hsa-miR-1204-002872	1_1	undetermined	35		hsa-miR-1204-002872	2_1	undetermined	35
hsa-miR-1205-002778	1_1	undetermined	35		hsa-miR-1205-002778	2_1	undetermined	35
hsa-miR-1206-002878	1_1	undetermined	35		hsa-miR-1206-002878	2_1	undetermined	35
hsa-miR-1208-002880	1_1	28.001	28.001		hsa-miR-1208-002880	2_1	30.061	30.061
hsa-miR-122#-002130	1_1	undetermined	35		hsa-miR-122#-002130	2_1	undetermined	35
hsa-miR-122-002245	1_1	24.513	24.513		hsa-miR-122-002245	2_1	24.056	24.056
hsa-miR-1224-3P-002752	1_1	33.073	33.073		hsa-miR-1224-3P-002752	2_1	undetermined	35
hsa-miR-1225-3P-002766	1_1	33.255	33.255		hsa-miR-1225-3P-002766	2_1	31.988	31.988
hsa-miR-1226#-002758	1_1	undetermined	35		hsa-miR-1226#-002758	2_1	32.699	32.699
hsa-miR-1227-002769	1_1	30.942	30.942		hsa-miR-1227-002769	2_1	31.427	31.427
hsa-miR-1228#-002763	1_1	undetermined	35		hsa-miR-1228#-002763	2_1	undetermined	35
hsa-miR-1233-002768	1_1	10.97	10.97		hsa-miR-1233-002768	2_1	10.758	10.758
hsa-miR-1236-002761	1_1	undetermined	35		hsa-miR-1236-002761	2_1	undetermined	35
hsa-miR-1238-002927	1_1	undetermined	35		hsa-miR-1238-002927	2_1	34.196	34.196
hsa-miR-124#-002197	1_1	undetermined	35		hsa-miR-124#-002197	2_1	12.078	12.078
hsa-miR-1243-002854	1_1	35.22	35		hsa-miR-1243-002854	2_1	undetermined	35
hsa-miR-1244-002791	1_1	undetermined	35		hsa-miR-1244-002791	2_1	undetermined	35
hsa-miR-1245-002823	1_1	undetermined	35		hsa-miR-1245-002823	2_1	undetermined	35
hsa-miR-1247-002893	1_1	33.112	33.112		hsa-miR-1247-002893	2_1	31.626	31.626
hsa-miR-1248-002870	1_1	undetermined	35		hsa-miR-1248-002870	2_1	undetermined	35
hsa-miR-1249-002868	1_1	30.684	30.684		hsa-miR-1249-002868	2_1	30.054	30.054
hsa-miR-1250-002887	1_1	34.823	34.823		hsa-miR-1250-002887	2_1	undetermined	35
hsa-miR-1251-002820	1_1	undetermined	35		hsa-miR-1251-002820	2_1	undetermined	35
hsa-miR-1252-002860	1_1	undetermined	35		hsa-miR-1252-002860	2_1	undetermined	35
hsa-miR-1253-002894	1_1	undetermined	35		hsa-miR-1253-002894	2_1	undetermined	35
hsa-miR-1254-002818	1_1	undetermined	35		hsa-miR-1254-002818	2_1	undetermined	35
hsa-miR-1255A-002805	1_1	undetermined	35		hsa-miR-1255A-002805	2_1	undetermined	35
hsa-miR-1255B-002801	1_1	32.442	32.442		hsa-miR-1255B-002801	2_1	30.874	30.874
hsa-miR-1256-002850	1_1	undetermined	35		hsa-miR-1256-002850	2_1	undetermined	35
hsa-miR-1257-002910	1_1	undetermined	35		hsa-miR-1257-002910	2_1	undetermined	35
hsa-miR-1259-002796	1_1	undetermined	35		hsa-miR-1259-002796	2_1	undetermined	35
hsa-miR-125a-3p-002199	1_1	33.293	33.293		hsa-miR-125a-3p-002199	2_1	32.862	32.862
hsa-miR-125a-5p-002198	1_1	35.434	35		hsa-miR-125a-5p-002198	2_1	35.371	35
hsa-miR-125b-000449	1_1	28.33	28.33		hsa-miR-125b-000449	2_1	28.672	28.672
hsa-miR-125b-1#-002378	1_1	undetermined	35		hsa-miR-125b-1#-002378	2_1	undetermined	35
hsa-miR-125b-2#-002158	1_1	undetermined	35		hsa-miR-125b-2#-002158	2_1	undetermined	35
hsa-miR-126#-000451	1_1	26.011	26.011		hsa-miR-126#-000451	2_1	24.615	24.615
hsa-miR-1260-002896	1_1	14.15	14.15		hsa-miR-1260-002896	2_1	13.535	13.535
hsa-miR-126-002228	1_1	21.491	21.491		hsa-miR-126-002228	2_1	20.808	20.808
hsa-miR-1262-002852	1_1	32.312	32.312		hsa-miR-1262-002852	2_1	35.197	35
hsa-miR-1263-002784	1_1	undetermined	35		hsa-miR-1263-002784	2_1	undetermined	35
hsa-miR-1264-002799	1_1	undetermined	35		hsa-miR-1264-002799	2_1	undetermined	35
hsa-miR-1265-002790	1_1	undetermined	35		hsa-miR-1265-002790	2_1	undetermined	35
hsa-miR-1267-002885	1_1	undetermined	35		hsa-miR-1267-002885	2_1	undetermined	35
hsa-miR-1269-002789	1_1	undetermined	35		hsa-miR-1269-002789	2_1	undetermined	35
hsa-miR-1270-002807	1_1	undetermined	35		hsa-miR-1270-002807	2_1	undetermined	35
hsa-miR-127-000452	1_1	28.202	28.202		hsa-miR-127-000452	2_1	27.477	27.477
hsa-miR-1271-002779	1_1	32.403	32.403		hsa-miR-1271-002779	2_1	32.15	32.15
hsa-miR-1272-002845	1_1	undetermined	35		hsa-miR-1272-002845	2_1	undetermined	35
hsa-miR-1274A-002883	1_1	26.335	26.335		hsa-miR-1274A-002883	2_1	26.579	26.579
hsa-miR-1274B-002884	1_1	20.121	20.121		hsa-miR-1274B-002884	2_1	20.83	20.83
hsa-miR-1275-002840	1_1	31.933	31.933		hsa-miR-1275-002840	2_1	28.647	28.647
hsa-miR-127-5p-002229	1_1	16.662	16.662		hsa-miR-127-5p-002229	2_1	undetermined	35
hsa-miR-1276-002843	1_1	undetermined	35		hsa-miR-1276-002843	2_1	35.225	35
hsa-miR-1278-002851	1_1	undetermined	35		hsa-miR-1278-002851	2_1	undetermined	35
hsa-miR-1282-002803	1_1	34.884	34.884		hsa-miR-1282-002803	2_1	34.316	34.316
hsa-miR-1283-002890	1_1	undetermined	35		hsa-miR-1283-002890	2_1	undetermined	35
hsa-miR-1284-002903	1_1	undetermined	35		hsa-miR-1284-002903	2_1	undetermined	35
hsa-miR-1285-002822	1_1	34.2	34.2		hsa-miR-1285-002822	2_1	31.648	31.648
hsa-miR-1286-002773	1_1	undetermined	35		hsa-miR-1286-002773	2_1	undetermined	35
hsa-miR-1288-002832	1_1	undetermined	35		hsa-miR-1288-002832	2_1	undetermined	35
hsa-miR-1289-002871	1_1	undetermined	35		hsa-miR-1289-002871	2_1	undetermined	35
hsa-miR-128a-002216	1_1	29.488	29.488		hsa-miR-128a-002216	2_1	28.58	28.58
hsa-miR-129#-002298	1_1	undetermined	35		hsa-miR-129#-002298	2_1	undetermined	35
hsa-miR-1290-002863	1_1	33.899	33.899		hsa-miR-1290-002863	2_1	35.233	35
hsa-miR-129-000590	1_1	undetermined	35		hsa-miR-129-000590	2_1	undetermined	35
hsa-miR-1291-002838	1_1	31.798	31.798		hsa-miR-1291-002838	2_1	29.748	29.748
hsa-miR-1292-002824	1_1	undetermined	35		hsa-miR-1292-002824	2_1	undetermined	35
hsa-miR-1293-002905	1_1	undetermined	35		hsa-miR-1293-002905	2_1	undetermined	35
hsa-miR-1294-002785	1_1	undetermined	35		hsa-miR-1294-002785	2_1	undetermined	35
hsa-miR-1296-002908	1_1	34.54	34.54		hsa-miR-1296-002908	2_1	undetermined	35
hsa-miR-1298-002861	1_1	27.11	27.11		hsa-miR-1298-002861	2_1	24.466	24.466
hsa-miR-1300-002902	1_1	undetermined	35		hsa-miR-1300-002902	2_1	undetermined	35
hsa-miR-1301-002827	1_1	undetermined	35		hsa-miR-1301-002827	2_1	undetermined	35
hsa-miR-1302-002901	1_1	undetermined	35		hsa-miR-1302-002901	2_1	undetermined	35
hsa-miR-1303-002792	1_1	32.066	32.066		hsa-miR-1303-002792	2_1	31.349	31.349
hsa-miR-1304-002874	1_1	undetermined	35		hsa-miR-1304-002874	2_1	undetermined	35
hsa-miR-1305-002867	1_1	32.957	32.957		hsa-miR-1305-002867	2_1	32.874	32.874
hsa-miR-130a#-002131	1_1	undetermined	35		hsa-miR-130a#-002131	2_1	undetermined	35
hsa-miR-130a-000454	1_1	21.425	21.425		hsa-miR-130a-000454	2_1	21.424	21.424
hsa-miR-130b#-002114	1_1	33.21	33.21		hsa-miR-130b#-002114	2_1	30.728	30.728
hsa-miR-130b-000456	1_1	26.179	26.179		hsa-miR-130b-000456	2_1	26.356	26.356
hsa-miR-132#-002132	1_1	undetermined	35		hsa-miR-132#-002132	2_1	undetermined	35
hsa-miR-132-000457	1_1	25.49	25.49		hsa-miR-132-000457	2_1	25.464	25.464
hsa-miR-1324-002815	1_1	undetermined	35		hsa-miR-1324-002815	2_1	undetermined	35
hsa-miR-133a-002246	1_1	27.168	27.168		hsa-miR-133a-002246	2_1	27.299	27.299
hsa-miR-133b-002247	1_1	34.33	34.33		hsa-miR-133b-002247	2_1	35.221	35
hsa-miR-135a-000460	1_1	35.163	35		hsa-miR-135a-000460	2_1	undetermined	35
hsa-miR-135b#-002159	1_1	undetermined	35		hsa-miR-135b#-002159	2_1	undetermined	35
hsa-miR-135b-002261	1_1	undetermined	35		hsa-miR-135b-002261	2_1	undetermined	35
hsa-miR-136#-002100	1_1	31.984	31.984		hsa-miR-136#-002100	2_1	33.149	33.149
hsa-miR-136-000592	1_1	35.456	35		hsa-miR-136-000592	2_1	undetermined	35
hsa-miR-138-002284	1_1	32.173	32.173		hsa-miR-138-002284	2_1	32.579	32.579
hsa-miR-138-2#-002144	1_1	undetermined	35		hsa-miR-138-2#-002144	2_1	undetermined	35
hsa-miR-139-3p-002313	1_1	28.06	28.06		hsa-miR-139-3p-002313	2_1	26.467	26.467
hsa-miR-139-5p-002289	1_1	26.895	26.895		hsa-miR-139-5p-002289	2_1	25.793	25.793
hsa-miR-140-3p-002234	1_1	undetermined	35		hsa-miR-140-3p-002234	2_1	undetermined	35
hsa-miR-141#-002145	1_1	35.141	35		hsa-miR-141#-002145	2_1	33.555	33.555
hsa-miR-141-000463	1_1	undetermined	35		hsa-miR-141-000463	2_1	32.169	32.169
hsa-miR-142-3p-000464	1_1	24.424	24.424		hsa-miR-142-3p-000464	2_1	23.45	23.45
hsa-miR-142-5p-002248	1_1	33.567	33.567		hsa-miR-142-5p-002248	2_1	32.182	32.182
hsa-miR-143#-002146	1_1	undetermined	35		hsa-miR-143#-002146	2_1	undetermined	35
hsa-miR-143-002249	1_1	28.37	28.37		hsa-miR-143-002249	2_1	27.434	27.434
hsa-miR-144#-002148	1_1	35.18	35		hsa-miR-144#-002148	2_1	34.387	34.387
hsa-miR-144-002676	1_1	27.412	27.412		hsa-miR-144-002676	2_1	28.596	28.596
hsa-miR-145#-002149	1_1	31.454	31.454		hsa-miR-145#-002149	2_1	30.729	30.729
hsa-miR-145-002278	1_1	30.299	30.299		hsa-miR-145-002278	2_1	28.28	28.28
hsa-miR-146a#-002163	1_1	undetermined	35		hsa-miR-146a#-002163	2_1	undetermined	35
hsa-miR-146a-000468	1_1	21.381	21.381		hsa-miR-146a-000468	2_1	20.439	20.439
hsa-miR-146b-001097	1_1	25.46	25.46		hsa-miR-146b-001097	2_1	24.639	24.639
hsa-miR-146b-3p-002361	1_1	undetermined	35		hsa-miR-146b-3p-002361	2_1	undetermined	35
hsa-miR-147-000469	1_1	33.805	33.805		hsa-miR-147-000469	2_1	26.328	26.328
hsa-miR-147b-002262	1_1	undetermined	35		hsa-miR-147b-002262	2_1	undetermined	35
hsa-miR-148a#-002134	1_1	undetermined	35		hsa-miR-148a#-002134	2_1	34.697	34.697
hsa-miR-148a-000470	1_1	27.654	27.654		hsa-miR-148a-000470	2_1	27.279	27.279
hsa-miR-148b#-002160	1_1	32.905	32.905		hsa-miR-148b#-002160	2_1	32.152	32.152
hsa-miR-148b-000471	1_1	29.237	29.237		hsa-miR-148b-000471	2_1	29.247	29.247
hsa-miR-149#-002164	1_1	undetermined	35		hsa-miR-149#-002164	2_1	undetermined	35
hsa-miR-149-002255	1_1	undetermined	35		hsa-miR-149-002255	2_1	undetermined	35
hsa-miR-150-000473	1_1	19.909	19.909		hsa-miR-150-000473	2_1	20.058	20.058
hsa-miR-151-3p-002254	1_1	26.824	26.824		hsa-miR-151-3p-002254	2_1	24.74	24.74
hsa-miR-151-5P-002642	1_1	28.997	28.997		hsa-miR-151-5P-002642	2_1	27.807	27.807
hsa-miR-152-000475	1_1	27.486	27.486		hsa-miR-152-000475	2_1	27.026	27.026
hsa-miR-154#-000478	1_1	undetermined	35		hsa-miR-154#-000478	2_1	undetermined	35
hsa-miR-154-000477	1_1	undetermined	35		hsa-miR-154-000477	2_1	32.21	32.21
hsa-miR-155#-002287	1_1	undetermined	35		hsa-miR-155#-002287	2_1	undetermined	35
hsa-miR-155-002623	1_1	29.094	29.094		hsa-miR-155-002623	2_1	27.596	27.596
hsa-miR-15a#-002419	1_1	32.989	32.989		hsa-miR-15a#-002419	2_1	32.475	32.475
hsa-miR-15a-000389	1_1	12.63	12.63		hsa-miR-15a-000389	2_1	12.506	12.506
hsa-miR-15b#-002173	1_1	34.028	34.028		hsa-miR-15b#-002173	2_1	30.099	30.099
hsa-miR-15b-000390	1_1	27.973	27.973		hsa-miR-15b-000390	2_1	25.855	25.855
hsa-miR-16-000391	1_1	21.827	21.827		hsa-miR-16-000391	2_1	21.251	21.251
hsa-miR-16-1#-002420	1_1	31.996	31.996		hsa-miR-16-1#-002420	2_1	30.831	30.831
hsa-miR-16-2#-002171	1_1	undetermined	35		hsa-miR-16-2#-002171	2_1	undetermined	35
hsa-miR-17#-002421	1_1	34.793	34.793		hsa-miR-17#-002421	2_1	33.726	33.726
hsa-miR-17-002308	1_1	20.504	20.504		hsa-miR-17-002308	2_1	20.142	20.142
hsa-miR-181a-000480	1_1	27.1	27.1		hsa-miR-181a-000480	2_1	26.284	26.284
hsa-miR-181a-2#-002317	1_1	31.922	31.922		hsa-miR-181a-2#-002317	2_1	29.714	29.714
hsa-miR-181c#-002333	1_1	31.941	31.941		hsa-miR-181c#-002333	2_1	31.839	31.839
hsa-miR-181c-000482	1_1	31.345	31.345		hsa-miR-181c-000482	2_1	31.554	31.554
hsa-miR-182#-000483	1_1	undetermined	35		hsa-miR-182#-000483	2_1	undetermined	35
hsa-miR-182-002334	1_1	undetermined	35		hsa-miR-182-002334	2_1	35.546	35
hsa-miR-1825-002907	1_1	29.075	29.075		hsa-miR-1825-002907	2_1	28.092	28.092
hsa-miR-1826-002873	1_1	undetermined	35		hsa-miR-1826-002873	2_1	undetermined	35
hsa-miR-183#-002270	1_1	30.306	30.306		hsa-miR-183#-002270	2_1	29.316	29.316
hsa-miR-183-002269	1_1	34.211	34.211		hsa-miR-183-002269	2_1	undetermined	35
hsa-miR-184-000485	1_1	17.884	17.884		hsa-miR-184-000485	2_1	20.298	20.298
hsa-miR-185#-002104	1_1	undetermined	35		hsa-miR-185#-002104	2_1	undetermined	35
hsa-miR-185-002271	1_1	27.421	27.421		hsa-miR-185-002271	2_1	27.266	27.266
hsa-miR-186#-002105	1_1	undetermined	35		hsa-miR-186#-002105	2_1	undetermined	35
hsa-miR-186-002285	1_1	29.784	29.784		hsa-miR-186-002285	2_1	28.457	28.457
hsa-miR-188-3p-002106	1_1	undetermined	35		hsa-miR-188-3p-002106	2_1	undetermined	35
hsa-miR-18a#-002423	1_1	undetermined	35		hsa-miR-18a#-002423	2_1	33.16	33.16
hsa-miR-18a-002422	1_1	undetermined	35		hsa-miR-18a-002422	2_1	29.59	29.59
hsa-miR-18b#-002310	1_1	undetermined	35		hsa-miR-18b#-002310	2_1	undetermined	35
hsa-miR-18b-002217	1_1	11.006	11.006		hsa-miR-18b-002217	2_1	21.944	21.944
hsa-miR-190-000489	1_1	32.399	32.399		hsa-miR-190-000489	2_1	undetermined	35
hsa-miR-190b-002263	1_1	35.628	35		hsa-miR-190b-002263	2_1	24.084	24.084
hsa-miR-191#-002678	1_1	33.718	33.718		hsa-miR-191#-002678	2_1	32.291	32.291
hsa-miR-191-002299	1_1	21.288	21.288		hsa-miR-191-002299	2_1	20.389	20.389
hsa-miR-192#-002272	1_1	undetermined	35		hsa-miR-192#-002272	2_1	34.598	34.598
hsa-miR-192-000491	1_1	24.94	24.94		hsa-miR-192-000491	2_1	24.698	24.698
hsa-miR-193a-3p-002250	1_1	undetermined	35		hsa-miR-193a-3p-002250	2_1	undetermined	35
hsa-miR-193a-5p-002281	1_1	29.393	29.393		hsa-miR-193a-5p-002281	2_1	30.144	30.144
hsa-miR-193b#-002366	1_1	undetermined	35		hsa-miR-193b#-002366	2_1	35.032	35
hsa-miR-193b-002367	1_1	27.531	27.531		hsa-miR-193b-002367	2_1	26.24	26.24
hsa-miR-194#-002379	1_1	undetermined	35		hsa-miR-194#-002379	2_1	undetermined	35
hsa-miR-194-000493	1_1	28.902	28.902		hsa-miR-194-000493	2_1	29.188	29.188
hsa-miR-195#-002107	1_1	undetermined	35		hsa-miR-195#-002107	2_1	undetermined	35
hsa-miR-195-000494	1_1	27.325	27.325		hsa-miR-195-000494	2_1	27.638	27.638
hsa-miR-196a#-002336	1_1	undetermined	35		hsa-miR-196a#-002336	2_1	undetermined	35
hsa-miR-196b-002215	1_1	34.22	34.22		hsa-miR-196b-002215	2_1	33.544	33.544
hsa-miR-197-000497	1_1	21.377	21.377		hsa-miR-197-000497	2_1	21.483	21.483
hsa-miR-198-002273	1_1	undetermined	35		hsa-miR-198-002273	2_1	undetermined	35
hsa-miR-199a-000498	1_1	undetermined	35		hsa-miR-199a-000498	2_1	30.336	30.336
hsa-miR-199a-3p-002304	1_1	26.841	26.841		hsa-miR-199a-3p-002304	2_1	25.638	25.638
hsa-miR-199b-000500	1_1	undetermined	35		hsa-miR-199b-000500	2_1	34.712	34.712
hsa-miR-19a#-002424	1_1	34.665	34.665		hsa-miR-19a#-002424	2_1	undetermined	35
hsa-miR-19a-000395	1_1	27.236	27.236		hsa-miR-19a-000395	2_1	24.915	24.915
hsa-miR-19b-000396	1_1	undetermined	35		hsa-miR-19b-000396	2_1	18.692	18.692
hsa-miR-19b-1#-002425	1_1	32.107	32.107		hsa-miR-19b-1#-002425	2_1	32.221	32.221
hsa-miR-200a#-001011	1_1	undetermined	35		hsa-miR-200a#-001011	2_1	undetermined	35
hsa-miR-200a-000502	1_1	28.799	28.799		hsa-miR-200a-000502	2_1	27.192	27.192
hsa-miR-200b#-002274	1_1	undetermined	35		hsa-miR-200b#-002274	2_1	undetermined	35
hsa-miR-200b-002251	1_1	31.278	31.278		hsa-miR-200b-002251	2_1	31.012	31.012
hsa-miR-200c#-002286	1_1	undetermined	35		hsa-miR-200c#-002286	2_1	undetermined	35
hsa-miR-200c-002300	1_1	29.173	29.173		hsa-miR-200c-002300	2_1	29.145	29.145
hsa-miR-202#-002362	1_1	undetermined	35		hsa-miR-202#-002362	2_1	undetermined	35
hsa-miR-202-002363	1_1	undetermined	35		hsa-miR-202-002363	2_1	undetermined	35
hsa-miR-203-000507	1_1	27.924	27.924		hsa-miR-203-000507	2_1	29.43	29.43
hsa-miR-204-000508	1_1	29.385	29.385		hsa-miR-204-000508	2_1	29.305	29.305
hsa-miR-205-000509	1_1	32.913	32.913		hsa-miR-205-000509	2_1	35.374	35
hsa-miR-206-000510	1_1	28.366	28.366		hsa-miR-206-000510	2_1	28.51	28.51
hsa-miR-208-000511	1_1	14.277	14.277		hsa-miR-208-000511	2_1	14.994	14.994
hsa-miR-208b-002290	1_1	undetermined	35		hsa-miR-208b-002290	2_1	undetermined	35
hsa-miR-20a#-002437	1_1	undetermined	35		hsa-miR-20a#-002437	2_1	31.802	31.802
hsa-miR-20a-000580	1_1	6.156	6.156		hsa-miR-20a-000580	2_1	20.807	20.807
hsa-miR-20b#-002311	1_1	undetermined	35		hsa-miR-20b#-002311	2_1	undetermined	35
hsa-miR-20b-001014	1_1	13.922	13.922		hsa-miR-20b-001014	2_1	24.697	24.697
hsa-miR-21#-002438	1_1	29.692	29.692		hsa-miR-21#-002438	2_1	32.264	32.264
hsa-miR-210-000512	1_1	24.777	24.777		hsa-miR-210-000512	2_1	24.439	24.439
hsa-miR-21-000397	1_1	undetermined	35		hsa-miR-21-000397	2_1	22.466	22.466
hsa-miR-211-000514	1_1	29.404	29.404		hsa-miR-211-000514	2_1	29.509	29.509
hsa-miR-212-000515	1_1	28.1	28.1		hsa-miR-212-000515	2_1	28.845	28.845
hsa-miR-213-000516	1_1	34.264	34.264		hsa-miR-213-000516	2_1	31.923	31.923
hsa-miR-214#-002293	1_1	33.133	33.133		hsa-miR-214#-002293	2_1	33.911	33.911
hsa-miR-214-002306	1_1	29.628	29.628		hsa-miR-214-002306	2_1	30.237	30.237
hsa-miR-215-000518	1_1	26.373	26.373		hsa-miR-215-000518	2_1	28.485	28.485
hsa-miR-216a-002220	1_1	27.757	27.757		hsa-miR-216a-002220	2_1	undetermined	35
hsa-miR-216b-002326	1_1	undetermined	35		hsa-miR-216b-002326	2_1	undetermined	35
hsa-miR-217-002337	1_1	undetermined	35		hsa-miR-217-002337	2_1	undetermined	35
hsa-miR-218-000521	1_1	29.336	29.336		hsa-miR-218-000521	2_1	28.679	28.679
hsa-miR-218-1#-002094	1_1	undetermined	35		hsa-miR-218-1#-002094	2_1	undetermined	35
hsa-miR-218-2#-002294	1_1	undetermined	35		hsa-miR-218-2#-002294	2_1	undetermined	35
hsa-miR-219-000522	1_1	undetermined	35		hsa-miR-219-000522	2_1	undetermined	35
hsa-miR-219-1-3p-002095	1_1	19.214	19.214		hsa-miR-219-1-3p-002095	2_1	undetermined	35
hsa-miR-219-2-3p-002390	1_1	34.408	34.408		hsa-miR-219-2-3p-002390	2_1	undetermined	35
hsa-miR-22#-002301	1_1	29.689	29.689		hsa-miR-22#-002301	2_1	28.268	28.268
hsa-miR-220-000523	1_1	29.827	29.827		hsa-miR-220-000523	2_1	undetermined	35
hsa-miR-22-000398	1_1	31.512	31.512		hsa-miR-22-000398	2_1	28.846	28.846
hsa-miR-220b-002206	1_1	undetermined	35		hsa-miR-220b-002206	2_1	undetermined	35
hsa-miR-220c-002211	1_1	undetermined	35		hsa-miR-220c-002211	2_1	undetermined	35
hsa-miR-221#-002096	1_1	undetermined	35		hsa-miR-221#-002096	2_1	34.917	34.917
hsa-miR-221-000524	1_1	24.618	24.618		hsa-miR-221-000524	2_1	23.216	23.216
hsa-miR-222#-002097	1_1	34.686	34.686		hsa-miR-222#-002097	2_1	undetermined	35
hsa-miR-222-002276	1_1	32.63	32.63		hsa-miR-222-002276	2_1	30.404	30.404
hsa-miR-223#-002098	1_1	26.399	26.399		hsa-miR-223#-002098	2_1	25.435	25.435
hsa-miR-223-002295	1_1	14.896	14.896		hsa-miR-223-002295	2_1	14.321	14.321
hsa-miR-224-002099	1_1	31.046	31.046		hsa-miR-224-002099	2_1	28.476	28.476
hsa-miR-23a#-002439	1_1	undetermined	35		hsa-miR-23a#-002439	2_1	34.599	34.599
hsa-miR-23a-000399	1_1	23.289	23.289		hsa-miR-23a-000399	2_1	23.093	23.093
hsa-miR-23b#-002126	1_1	undetermined	35		hsa-miR-23b#-002126	2_1	undetermined	35
hsa-miR-23b-000400	1_1	33.465	33.465		hsa-miR-23b-000400	2_1	31.682	31.682
hsa-miR-24-000402	1_1	20.462	20.462		hsa-miR-24-000402	2_1	19.323	19.323
hsa-miR-24-1#-002440	1_1	undetermined	35		hsa-miR-24-1#-002440	2_1	undetermined	35
hsa-miR-24-2#-002441	1_1	33.504	33.504		hsa-miR-24-2#-002441	2_1	30.79	30.79
hsa-miR-25#-002442	1_1	34.097	34.097		hsa-miR-25#-002442	2_1	32.062	32.062
hsa-miR-25-000403	1_1	22.536	22.536		hsa-miR-25-000403	2_1	22.719	22.719
hsa-miR-26a-000405	1_1	25.813	25.813		hsa-miR-26a-000405	2_1	24.626	24.626
hsa-miR-26a-1#-002443	1_1	33.596	33.596		hsa-miR-26a-1#-002443	2_1	34.115	34.115
hsa-miR-26a-2#-002115	1_1	35.19	35		hsa-miR-26a-2#-002115	2_1	undetermined	35
hsa-miR-26b#-002444	1_1	31.317	31.317		hsa-miR-26b#-002444	2_1	31.365	31.365
hsa-miR-26b-000407	1_1	26.333	26.333		hsa-miR-26b-000407	2_1	26.111	26.111
hsa-miR-27a#-002445	1_1	34.144	34.144		hsa-miR-27a#-002445	2_1	31.753	31.753
hsa-miR-27a-000408	1_1	25.515	25.515		hsa-miR-27a-000408	2_1	24.433	24.433
hsa-miR-27b#-002174	1_1	33.217	33.217		hsa-miR-27b#-002174	2_1	31.358	31.358
hsa-miR-27b-000409	1_1	27.125	27.125		hsa-miR-27b-000409	2_1	26.469	26.469
hsa-miR-28-000411	1_1	27.955	27.955		hsa-miR-28-000411	2_1	26.802	26.802
hsa-miR-28-3p-002446	1_1	26.429	26.429		hsa-miR-28-3p-002446	2_1	25.261	25.261
hsa-miR-296-000527	1_1	27.043	27.043		hsa-miR-296-000527	2_1	27.139	27.139
hsa-miR-296-3p-002101	1_1	undetermined	35		hsa-miR-296-3p-002101	2_1	undetermined	35
hsa-miR-298-002190	1_1	26.587	26.587		hsa-miR-298-002190	2_1	27.917	27.917
hsa-miR-299-3p-001015	1_1	28.98	28.98		hsa-miR-299-3p-001015	2_1	30.479	30.479
hsa-miR-299-5p-000600	1_1	13.272	13.272		hsa-miR-299-5p-000600	2_1	38.357	35
hsa-miR-29a#-002447	1_1	undetermined	35		hsa-miR-29a#-002447	2_1	33.974	33.974
hsa-miR-29a-002112	1_1	25.853	25.853		hsa-miR-29a-002112	2_1	25.257	25.257
hsa-miR-29b-000413	1_1	33.892	33.892		hsa-miR-29b-000413	2_1	31.197	31.197
hsa-miR-29b-1#-002165	1_1	undetermined	35		hsa-miR-29b-1#-002165	2_1	undetermined	35
hsa-miR-29b-2#-002166	1_1	32.11	32.11		hsa-miR-29b-2#-002166	2_1	undetermined	35
hsa-miR-29c-000587	1_1	33.256	33.256		hsa-miR-29c-000587	2_1	27.118	27.118
hsa-miR-301-000528	1_1	27.726	27.726		hsa-miR-301-000528	2_1	26.967	26.967
hsa-miR-301b-002392	1_1	34.515	34.515		hsa-miR-301b-002392	2_1	31.887	31.887
hsa-miR-302a#-002381	1_1	undetermined	35		hsa-miR-302a#-002381	2_1	undetermined	35
hsa-miR-302a-000529	1_1	undetermined	35		hsa-miR-302a-000529	2_1	34.527	34.527
hsa-miR-302b#-002119	1_1	undetermined	35		hsa-miR-302b#-002119	2_1	undetermined	35
hsa-miR-302b-000531	1_1	undetermined	35		hsa-miR-302b-000531	2_1	undetermined	35
hsa-miR-302c#-000534	1_1	undetermined	35		hsa-miR-302c#-000534	2_1	undetermined	35
hsa-miR-302c-000533	1_1	11.54	11.54		hsa-miR-302c-000533	2_1	11.431	11.431
hsa-miR-302d#-002120	1_1	undetermined	35		hsa-miR-302d#-002120	2_1	undetermined	35
hsa-miR-302d-000535	1_1	undetermined	35		hsa-miR-302d-000535	2_1	35.811	35
hsa-miR-30a-3p-000416	1_1	28.346	28.346		hsa-miR-30a-3p-000416	2_1	27.384	27.384
hsa-miR-30a-5p-000417	1_1	23.69	23.69		hsa-miR-30a-5p-000417	2_1	22.331	22.331
hsa-miR-30b#-002129	1_1	undetermined	35		hsa-miR-30b#-002129	2_1	undetermined	35
hsa-miR-30b-000602	1_1	22.176	22.176		hsa-miR-30b-000602	2_1	21.753	21.753
hsa-miR-30c-000419	1_1	12.51	12.51		hsa-miR-30c-000419	2_1	21.239	21.239
hsa-miR-30c-1#-002108	1_1	undetermined	35		hsa-miR-30c-1#-002108	2_1	undetermined	35
hsa-miR-30c-2#-002110	1_1	undetermined	35		hsa-miR-30c-2#-002110	2_1	undetermined	35
hsa-miR-30d#-002305	1_1	undetermined	35		hsa-miR-30d#-002305	2_1	31.726	31.726
hsa-miR-30d-000420	1_1	26.203	26.203		hsa-miR-30d-000420	2_1	24.82	24.82
hsa-miR-30e-3p-000422	1_1	27.304	27.304		hsa-miR-30e-3p-000422	2_1	26.098	26.098
hsa-miR-31#-002113	1_1	32.811	32.811		hsa-miR-31#-002113	2_1	34.938	34.938
hsa-miR-31-002279	1_1	22.641	22.641		hsa-miR-31-002279	2_1	30.672	30.672
hsa-miR-32#-002111	1_1	undetermined	35		hsa-miR-32#-002111	2_1	undetermined	35
hsa-miR-320-002277	1_1	21.926	21.926		hsa-miR-320-002277	2_1	21.49	21.49
hsa-miR-32-002109	1_1	34.0	34		hsa-miR-32-002109	2_1	32.467	32.467
hsa-miR-320B-002844	1_1	27.33	27.33		hsa-miR-320B-002844	2_1	27.673	27.673
hsa-miR-323-3p-002227	1_1	33.495	33.495		hsa-miR-323-3p-002227	2_1	30.182	30.182
hsa-miR-324-3p-002161	1_1	28.028	28.028		hsa-miR-324-3p-002161	2_1	27.753	27.753
hsa-miR-324-5p-000539	1_1	27.966	27.966		hsa-miR-324-5p-000539	2_1	27.047	27.047
hsa-miR-325-000540	1_1	29.585	29.585		hsa-miR-325-000540	2_1	undetermined	35
hsa-miR-326-000542	1_1	32.836	32.836		hsa-miR-326-000542	2_1	30.282	30.282
hsa-miR-328-000543	1_1	23.875	23.875		hsa-miR-328-000543	2_1	22.584	22.584
hsa-miR-329-001101	1_1	24.768	24.768		hsa-miR-329-001101	2_1	24.682	24.682
hsa-miR-330-000544	1_1	32.285	32.285		hsa-miR-330-000544	2_1	29.165	29.165
hsa-miR-330-5p-002230	1_1	10.271	10.271		hsa-miR-330-5p-002230	2_1	11.545	11.545
hsa-miR-331-000545	1_1	25.3	25.3		hsa-miR-331-000545	2_1	23.339	23.339
hsa-miR-331-5p-002233	1_1	37.029	35		hsa-miR-331-5p-002233	2_1	undetermined	35
hsa-miR-335#-002185	1_1	29.321	29.321		hsa-miR-335#-002185	2_1	29.043	29.043
hsa-miR-335-000546	1_1	29.293	29.293		hsa-miR-335-000546	2_1	28.312	28.312
hsa-miR-337-3p-002157	1_1	undetermined	35		hsa-miR-337-3p-002157	2_1	undetermined	35
hsa-miR-337-5p-002156	1_1	undetermined	35		hsa-miR-337-5p-002156	2_1	15.935	15.935
hsa-miR-338-3p-002252	1_1	undetermined	35		hsa-miR-338-3p-002252	2_1	undetermined	35
hsa-miR-338-5P-002658	1_1	35.297	35		hsa-miR-338-5P-002658	2_1	34.876	34.876
hsa-miR-339-3p-002184	1_1	29.945	29.945		hsa-miR-339-3p-002184	2_1	28.966	28.966
hsa-miR-339-5p-002257	1_1	30.391	30.391		hsa-miR-339-5p-002257	2_1	27.117	27.117
hsa-miR-33a#-002136	1_1	32.587	32.587		hsa-miR-33a#-002136	2_1	32.345	32.345
hsa-miR-33a-002135	1_1	29.756	29.756		hsa-miR-33a-002135	2_1	34.061	34.061
hsa-miR-33b-002085	1_1	undetermined	35		hsa-miR-33b-002085	2_1	undetermined	35
hsa-miR-340#-002259	1_1	30.261	30.261		hsa-miR-340#-002259	2_1	28.545	28.545
hsa-miR-340-002258	1_1	30.371	30.371		hsa-miR-340-002258	2_1	29.344	29.344
hsa-miR-342-3p-002260	1_1	25.802	25.802		hsa-miR-342-3p-002260	2_1	25.486	25.486
hsa-miR-342-5p-002147	1_1	33.484	33.484		hsa-miR-342-5p-002147	2_1	34.848	34.848
hsa-miR-345-002186	1_1	26.335	26.335		hsa-miR-345-002186	2_1	25.656	25.656
hsa-miR-346-000553	1_1	undetermined	35		hsa-miR-346-000553	2_1	undetermined	35
hsa-miR-34a#-002316	1_1	29.881	29.881		hsa-miR-34a#-002316	2_1	29.772	29.772
hsa-miR-34a-000426	1_1	34.294	34.294		hsa-miR-34a-000426	2_1	29.492	29.492
hsa-miR-34b-000427	1_1	undetermined	35		hsa-miR-34b-000427	2_1	32.185	32.185
hsa-miR-34b-002102	1_1	31.5	31.5		hsa-miR-34b-002102	2_1	30.393	30.393
hsa-miR-34c-000428	1_1	14.808	14.808		hsa-miR-34c-000428	2_1	undetermined	35
hsa-miR-361-000554	1_1	29.26	29.26		hsa-miR-361-000554	2_1	28.083	28.083
hsa-miR-361-3p-002116	1_1	32.525	32.525		hsa-miR-361-3p-002116	2_1	undetermined	35
hsa-miR-362-001273	1_1	34.07	34.07		hsa-miR-362-001273	2_1	34.424	34.424
hsa-miR-362-3p-002117	1_1	undetermined	35		hsa-miR-362-3p-002117	2_1	35.462	35
hsa-miR-363#-001283	1_1	undetermined	35		hsa-miR-363#-001283	2_1	undetermined	35
hsa-miR-363-001271	1_1	11.335	11.335		hsa-miR-363-001271	2_1	35.899	35
hsa-miR-365-001020	1_1	30.381	30.381		hsa-miR-365-001020	2_1	29.887	29.887
hsa-miR-367#-002121	1_1	undetermined	35		hsa-miR-367#-002121	2_1	undetermined	35
hsa-miR-367-000555	1_1	24.457	24.457		hsa-miR-367-000555	2_1	29.443	29.443
hsa-miR-369-3p-000557	1_1	undetermined	35		hsa-miR-369-3p-000557	2_1	undetermined	35
hsa-miR-369-5p-001021	1_1	26.347	26.347		hsa-miR-369-5p-001021	2_1	26.697	26.697
hsa-miR-370-002275	1_1	30.474	30.474		hsa-miR-370-002275	2_1	29.767	29.767
hsa-miR-371-3p-002124	1_1	undetermined	35		hsa-miR-371-3p-002124	2_1	undetermined	35
hsa-miR-372-000560	1_1	24.885	24.885		hsa-miR-372-000560	2_1	25.029	25.029
hsa-miR-373-000561	1_1	31.148	31.148		hsa-miR-373-000561	2_1	30.543	30.543
hsa-miR-374-000563	1_1	26.387	26.387		hsa-miR-374-000563	2_1	26.291	26.291
hsa-miR-374a#-002125	1_1	undetermined	35		hsa-miR-374a#-002125	2_1	undetermined	35
hsa-miR-374b#-002391	1_1	undetermined	35		hsa-miR-374b#-002391	2_1	undetermined	35
hsa-miR-375-000564	1_1	28.992	28.992		hsa-miR-375-000564	2_1	27.976	27.976
hsa-miR-376a#-002127	1_1	12.311	12.311		hsa-miR-376a#-002127	2_1	undetermined	35
hsa-miR-376a-000565	1_1	30.953	30.953		hsa-miR-376a-000565	2_1	28.152	28.152
hsa-miR-376b-001102	1_1	29.346	29.346		hsa-miR-376b-001102	2_1	27.956	27.956
hsa-miR-376c-002122	1_1	undetermined	35		hsa-miR-376c-002122	2_1	28.198	28.198
hsa-miR-377#-002128	1_1	undetermined	35		hsa-miR-377#-002128	2_1	undetermined	35
hsa-miR-377-000566	1_1	20.272	20.272		hsa-miR-377-000566	2_1	19.97	19.97
hsa-miR-378-000567	1_1	34.156	34.156		hsa-miR-378-000567	2_1	31.168	31.168
hsa-miR-378-002243	1_1	28.981	28.981		hsa-miR-378-002243	2_1	27.436	27.436
hsa-miR-380-3p-000569	1_1	undetermined	35		hsa-miR-380-3p-000569	2_1	31.762	31.762
hsa-miR-380-5p-000570	1_1	undetermined	35		hsa-miR-380-5p-000570	2_1	undetermined	35
hsa-miR-381-000571	1_1	20.037	20.037		hsa-miR-381-000571	2_1	34.939	34.939
hsa-miR-382-000572	1_1	28.693	28.693		hsa-miR-382-000572	2_1	26.465	26.465
hsa-miR-383-000573	1_1	undetermined	35		hsa-miR-383-000573	2_1	undetermined	35
hsa-miR-384-000574	1_1	32.409	32.409		hsa-miR-384-000574	2_1	undetermined	35
hsa-miR-409-3p-002332	1_1	24.949	24.949		hsa-miR-409-3p-002332	2_1	23.682	23.682
hsa-miR-409-5p-002331	1_1	21.531	21.531		hsa-miR-409-5p-002331	2_1	undetermined	35
hsa-miR-410-001274	1_1	30.723	30.723		hsa-miR-410-001274	2_1	29.675	29.675
hsa-miR-411#-002238	1_1	undetermined	35		hsa-miR-411#-002238	2_1	undetermined	35
hsa-miR-411-001610	1_1	31.662	31.662		hsa-miR-411-001610	2_1	31.158	31.158
hsa-miR-412-001023	1_1	undetermined	35		hsa-miR-412-001023	2_1	32.035	32.035
hsa-miR-422a-002297	1_1	23.89	23.89		hsa-miR-422a-002297	2_1	22.831	22.831
hsa-miR-423-5p-002340	1_1	28.168	28.168		hsa-miR-423-5p-002340	2_1	27.704	27.704
hsa-miR-424#-002309	1_1	29.446	29.446		hsa-miR-424#-002309	2_1	28.682	28.682
hsa-miR-424-000604	1_1	undetermined	35		hsa-miR-424-000604	2_1	undetermined	35
hsa-miR-425#-002302	1_1	34.119	34.119		hsa-miR-425#-002302	2_1	33.584	33.584
hsa-miR-425-5p-001516	1_1	23.732	23.732		hsa-miR-425-5p-001516	2_1	23.353	23.353
hsa-miR-429-001024	1_1	35.121	35		hsa-miR-429-001024	2_1	undetermined	35
hsa-miR-431#-002312	1_1	undetermined	35		hsa-miR-431#-002312	2_1	undetermined	35
hsa-miR-431-001979	1_1	34.608	34.608		hsa-miR-431-001979	2_1	34.707	34.707
hsa-miR-432#-001027	1_1	undetermined	35		hsa-miR-432#-001027	2_1	32.921	32.921
hsa-miR-432-001026	1_1	29.686	29.686		hsa-miR-432-001026	2_1	28.316	28.316
hsa-miR-433-001028	1_1	32.214	32.214		hsa-miR-433-001028	2_1	31.609	31.609
hsa-miR-448-001029	1_1	undetermined	35		hsa-miR-448-001029	2_1	undetermined	35
hsa-miR-449-001030	1_1	13.223	13.223		hsa-miR-449-001030	2_1	undetermined	35
hsa-miR-449b-001608	1_1	undetermined	35		hsa-miR-449b-001608	2_1	undetermined	35
hsa-miR-450a-002303	1_1	undetermined	35		hsa-miR-450a-002303	2_1	35.093	35
hsa-miR-450b-3p-002208	1_1	15.569	15.569		hsa-miR-450b-3p-002208	2_1	19.85	19.85
hsa-miR-450b-5p-002207	1_1	undetermined	35		hsa-miR-450b-5p-002207	2_1	undetermined	35
hsa-miR-452#-002330	1_1	undetermined	35		hsa-miR-452#-002330	2_1	undetermined	35
hsa-miR-452-002329	1_1	12.455	12.455		hsa-miR-452-002329	2_1	12.369	12.369
hsa-miR-453-002318	1_1	undetermined	35		hsa-miR-453-002318	2_1	undetermined	35
hsa-miR-454#-001996	1_1	35.16	35		hsa-miR-454#-001996	2_1	32.444	32.444
hsa-miR-454-002323	1_1	29.78	29.78		hsa-miR-454-002323	2_1	28.295	28.295
hsa-miR-455-001280	1_1	undetermined	35		hsa-miR-455-001280	2_1	34.15	34.15
hsa-miR-455-3p-002244	1_1	undetermined	35		hsa-miR-455-3p-002244	2_1	undetermined	35
hsa-miR-483-3p-002339	1_1	27.247	27.247		hsa-miR-483-3p-002339	2_1	27.969	27.969
hsa-miR-483-5p-002338	1_1	26.398	26.398		hsa-miR-483-5p-002338	2_1	25.934	25.934
hsa-miR-484-001821	1_1	20.285	20.285		hsa-miR-484-001821	2_1	19.868	19.868
hsa-miR-485-3p-001277	1_1	33.129	33.129		hsa-miR-485-3p-001277	2_1	30.359	30.359
hsa-miR-485-5p-001036	1_1	undetermined	35		hsa-miR-485-5p-001036	2_1	undetermined	35
hsa-miR-486-001278	1_1	22.489	22.489		hsa-miR-486-001278	2_1	22.152	22.152
hsa-miR-486-3p-002093	1_1	29.342	29.342		hsa-miR-486-3p-002093	2_1	29.683	29.683
hsa-miR-487a-001279	1_1	31.296	31.296		hsa-miR-487a-001279	2_1	32.572	32.572
hsa-miR-487b-001285	1_1	35.448	35		hsa-miR-487b-001285	2_1	34.198	34.198
hsa-miR-488-001106	1_1	undetermined	35		hsa-miR-488-001106	2_1	undetermined	35
hsa-miR-488-002357	1_1	31.619	31.619		hsa-miR-488-002357	2_1	30.366	30.366
hsa-miR-489-002358	1_1	undetermined	35		hsa-miR-489-002358	2_1	undetermined	35
hsa-miR-490-001037	1_1	22.456	22.456		hsa-miR-490-001037	2_1	21.62	21.62
hsa-miR-491-3p-002360	1_1	undetermined	35		hsa-miR-491-3p-002360	2_1	undetermined	35
hsa-miR-492-001039	1_1	undetermined	35		hsa-miR-492-001039	2_1	undetermined	35
hsa-miR-493-002364	1_1	undetermined	35		hsa-miR-493-002364	2_1	34.574	34.574
hsa-miR-494-002365	1_1	31.832	31.832		hsa-miR-494-002365	2_1	30.476	30.476
hsa-miR-497#-002368	1_1	undetermined	35		hsa-miR-497#-002368	2_1	undetermined	35
hsa-miR-497-001043	1_1	undetermined	35		hsa-miR-497-001043	2_1	undetermined	35
hsa-miR-499-3p-002427	1_1	undetermined	35		hsa-miR-499-3p-002427	2_1	undetermined	35
hsa-miR-500-001046	1_1	undetermined	35		hsa-miR-500-001046	2_1	33.196	33.196
hsa-miR-500-002428	1_1	30.973	30.973		hsa-miR-500-002428	2_1	33.123	33.123
hsa-miR-501-001047	1_1	30.402	30.402		hsa-miR-501-001047	2_1	28.349	28.349
hsa-miR-501-3p-002435	1_1	31.765	31.765		hsa-miR-501-3p-002435	2_1	32.956	32.956
hsa-miR-502-001109	1_1	32.517	32.517		hsa-miR-502-001109	2_1	31.951	31.951
hsa-miR-502-3p-002083	1_1	35.384	35		hsa-miR-502-3p-002083	2_1	35.38	35
hsa-miR-503-001048	1_1	32.624	32.624		hsa-miR-503-001048	2_1	undetermined	35
hsa-miR-504-002084	1_1	undetermined	35		hsa-miR-504-002084	2_1	33.44	33.44
hsa-miR-505#-002087	1_1	30.531	30.531		hsa-miR-505#-002087	2_1	30.435	30.435
hsa-miR-505-002089	1_1	29.991	29.991		hsa-miR-505-002089	2_1	28.924	28.924
hsa-miR-506-001050	1_1	undetermined	35		hsa-miR-506-001050	2_1	undetermined	35
hsa-miR-507-001051	1_1	undetermined	35		hsa-miR-507-001051	2_1	undetermined	35
hsa-miR-508-001052	1_1	15.292	15.292		hsa-miR-508-001052	2_1	14.721	14.721
hsa-miR-508-5p-002092	1_1	undetermined	35		hsa-miR-508-5p-002092	2_1	undetermined	35
hsa-miR-509-3-5p-002155	1_1	undetermined	35		hsa-miR-509-3-5p-002155	2_1	undetermined	35
hsa-miR-509-5p-002235	1_1	19.976	19.976		hsa-miR-509-5p-002235	2_1	18.807	18.807
hsa-miR-510-002241	1_1	undetermined	35		hsa-miR-510-002241	2_1	undetermined	35
hsa-miR-511-001111	1_1	undetermined	35		hsa-miR-511-001111	2_1	32.298	32.298
hsa-miR-512-3p-001823	1_1	37.118	35		hsa-miR-512-3p-001823	2_1	34.982	34.982
hsa-miR-512-5p-001145	1_1	undetermined	35		hsa-miR-512-5p-001145	2_1	undetermined	35
hsa-miR-513-5p-002090	1_1	undetermined	35		hsa-miR-513-5p-002090	2_1	undetermined	35
hsa-miR-513B-002757	1_1	35.392	35		hsa-miR-513B-002757	2_1	undetermined	35
hsa-miR-513C-002756	1_1	undetermined	35		hsa-miR-513C-002756	2_1	undetermined	35
hsa-miR-515-3p-002369	1_1	undetermined	35		hsa-miR-515-3p-002369	2_1	undetermined	35
hsa-miR-515-5p-001112	1_1	undetermined	35		hsa-miR-515-5p-001112	2_1	undetermined	35
hsa-miR-516-3p-001149	1_1	undetermined	35		hsa-miR-516-3p-001149	2_1	undetermined	35
hsa-miR-516a-5p-002416	1_1	undetermined	35		hsa-miR-516a-5p-002416	2_1	undetermined	35
hsa-miR-516b-001150	1_1	undetermined	35		hsa-miR-516b-001150	2_1	undetermined	35
hsa-miR-517#-001113	1_1	undetermined	35		hsa-miR-517#-001113	2_1	undetermined	35
hsa-miR-517a-002402	1_1	36.434	35		hsa-miR-517a-002402	2_1	35.001	35
hsa-miR-517b-001152	1_1	undetermined	35		hsa-miR-517b-001152	2_1	undetermined	35
hsa-miR-517c-001153	1_1	28.453	28.453		hsa-miR-517c-001153	2_1	27.46	27.46
hsa-miR-518a-3p-002397	1_1	undetermined	35		hsa-miR-518a-3p-002397	2_1	undetermined	35
hsa-miR-518a-5p-002396	1_1	undetermined	35		hsa-miR-518a-5p-002396	2_1	undetermined	35
hsa-miR-518b-001156	1_1	36.11	35		hsa-miR-518b-001156	2_1	37.468	35
hsa-miR-518c#-001158	1_1	undetermined	35		hsa-miR-518c#-001158	2_1	undetermined	35
hsa-miR-518c-002401	1_1	undetermined	35		hsa-miR-518c-002401	2_1	undetermined	35
hsa-miR-518d-001159	1_1	27.609	27.609		hsa-miR-518d-001159	2_1	28.466	28.466
hsa-miR-518d-5p-002389	1_1	undetermined	35		hsa-miR-518d-5p-002389	2_1	undetermined	35
hsa-miR-518e#-002371	1_1	undetermined	35		hsa-miR-518e#-002371	2_1	undetermined	35
hsa-miR-518e-002395	1_1	undetermined	35		hsa-miR-518e-002395	2_1	undetermined	35
hsa-miR-518f#-002387	1_1	undetermined	35		hsa-miR-518f#-002387	2_1	undetermined	35
hsa-miR-518f-002388	1_1	8.439	8.439		hsa-miR-518f-002388	2_1	8.489	8.489
hsa-miR-519a-002415	1_1	12.494	12.494		hsa-miR-519a-002415	2_1	14.997	14.997
hsa-miR-519b-3p-002384	1_1	undetermined	35		hsa-miR-519b-3p-002384	2_1	39.429	35
hsa-miR-519c-001163	1_1	undetermined	35		hsa-miR-519c-001163	2_1	undetermined	35
hsa-miR-519d-002403	1_1	undetermined	35		hsa-miR-519d-002403	2_1	undetermined	35
hsa-miR-519e#-001166	1_1	undetermined	35		hsa-miR-519e#-001166	2_1	undetermined	35
hsa-miR-519e-002370	1_1	undetermined	35		hsa-miR-519e-002370	2_1	undetermined	35
hsa-miR-520a#-001168	1_1	26.547	26.547		hsa-miR-520a#-001168	2_1	25.915	25.915
hsa-miR-520a-001167	1_1	22.465	22.465		hsa-miR-520a-001167	2_1	23.81	23.81
hsa-miR-520b-001116	1_1	34.342	34.342		hsa-miR-520b-001116	2_1	35.142	35
hsa-miR-520c-3p-002400	1_1	38.468	35		hsa-miR-520c-3p-002400	2_1	8.413	8.413
hsa-miR-520D-3P-002743	1_1	32.258	32.258		hsa-miR-520D-3P-002743	2_1	33.041	33.041
hsa-miR-520d-5p-002393	1_1	undetermined	35		hsa-miR-520d-5p-002393	2_1	undetermined	35
hsa-miR-520e-001119	1_1	undetermined	35		hsa-miR-520e-001119	2_1	undetermined	35
hsa-miR-520f-001120	1_1	undetermined	35		hsa-miR-520f-001120	2_1	undetermined	35
hsa-miR-520g-001121	1_1	undetermined	35		hsa-miR-520g-001121	2_1	36.349	35
hsa-miR-520h-001170	1_1	undetermined	35		hsa-miR-520h-001170	2_1	undetermined	35
hsa-miR-521-001122	1_1	35.613	35		hsa-miR-521-001122	2_1	undetermined	35
hsa-miR-522-002413	1_1	undetermined	35		hsa-miR-522-002413	2_1	undetermined	35
hsa-miR-523-002386	1_1	35.613	35		hsa-miR-523-002386	2_1	33.444	33.444
hsa-miR-524-001173	1_1	31.448	31.448		hsa-miR-524-001173	2_1	32.843	32.843
hsa-miR-524-5p-001982	1_1	undetermined	35		hsa-miR-524-5p-001982	2_1	undetermined	35
hsa-miR-525-001174	1_1	undetermined	35		hsa-miR-525-001174	2_1	undetermined	35
hsa-miR-525-3p-002385	1_1	undetermined	35		hsa-miR-525-3p-002385	2_1	undetermined	35
hsa-miR-526b-002382	1_1	undetermined	35		hsa-miR-526b-002382	2_1	undetermined	35
hsa-miR-532-001518	1_1	27.405	27.405		hsa-miR-532-001518	2_1	27.401	27.401
hsa-miR-532-3p-002355	1_1	undetermined	35		hsa-miR-532-3p-002355	2_1	undetermined	35
hsa-miR-539-001286	1_1	30.404	30.404		hsa-miR-539-001286	2_1	29.451	29.451
hsa-miR-541#-002200	1_1	undetermined	35		hsa-miR-541#-002200	2_1	undetermined	35
hsa-miR-541-002201	1_1	undetermined	35		hsa-miR-541-002201	2_1	undetermined	35
hsa-miR-542-3p-001284	1_1	undetermined	35		hsa-miR-542-3p-001284	2_1	undetermined	35
hsa-miR-542-5p-002240	1_1	35.276	35		hsa-miR-542-5p-002240	2_1	undetermined	35
hsa-miR-543-002376	1_1	30.893	30.893		hsa-miR-543-002376	2_1	30.363	30.363
hsa-miR-544-002265	1_1	undetermined	35		hsa-miR-544-002265	2_1	undetermined	35
hsa-miR-545#-002266	1_1	undetermined	35		hsa-miR-545#-002266	2_1	undetermined	35
hsa-miR-545-002267	1_1	34.706	34.706		hsa-miR-545-002267	2_1	undetermined	35
hsa-miR-548a-001538	1_1	undetermined	35		hsa-miR-548a-001538	2_1	undetermined	35
hsa-miR-548a-5p-002412	1_1	undetermined	35		hsa-miR-548a-5p-002412	2_1	undetermined	35
hsa-miR-548b-001541	1_1	undetermined	35		hsa-miR-548b-001541	2_1	undetermined	35
hsa-miR-548b-5p-002408	1_1	34.016	34.016		hsa-miR-548b-5p-002408	2_1	undetermined	35
hsa-miR-548c-001590	1_1	33.999	33.999		hsa-miR-548c-001590	2_1	35.093	35
hsa-miR-548c-5p-002429	1_1	undetermined	35		hsa-miR-548c-5p-002429	2_1	undetermined	35
hsa-miR-548d-001605	1_1	undetermined	35		hsa-miR-548d-001605	2_1	35.396	35
hsa-miR-548d-5p-002237	1_1	15.837	15.837		hsa-miR-548d-5p-002237	2_1	18.071	18.071
hsa-miR-548E-002881	1_1	undetermined	35		hsa-miR-548E-002881	2_1	undetermined	35
hsa-miR-548G-002879	1_1	undetermined	35		hsa-miR-548G-002879	2_1	undetermined	35
hsa-miR-548H-002816	1_1	undetermined	35		hsa-miR-548H-002816	2_1	undetermined	35
hsa-miR-548I-002909	1_1	undetermined	35		hsa-miR-548I-002909	2_1	undetermined	35
hsa-miR-548J-002783	1_1	undetermined	35		hsa-miR-548J-002783	2_1	undetermined	35
hsa-miR-548K-002819	1_1	undetermined	35		hsa-miR-548K-002819	2_1	undetermined	35
hsa-miR-548L-002904	1_1	undetermined	35		hsa-miR-548L-002904	2_1	undetermined	35
hsa-miR-548M-002775	1_1	undetermined	35		hsa-miR-548M-002775	2_1	undetermined	35
hsa-miR-548N-002888	1_1	undetermined	35		hsa-miR-548N-002888	2_1	undetermined	35
hsa-miR-548P-002798	1_1	undetermined	35		hsa-miR-548P-002798	2_1	undetermined	35
hsa-miR-549-001511	1_1	undetermined	35		hsa-miR-549-001511	2_1	undetermined	35
hsa-miR-550-001544	1_1	undetermined	35		hsa-miR-550-001544	2_1	34.49	34.49
hsa-miR-550-002410	1_1	32.994	32.994		hsa-miR-550-002410	2_1	34.0	34
hsa-miR-551a-001519	1_1	undetermined	35		hsa-miR-551a-001519	2_1	undetermined	35
hsa-miR-551b#-002346	1_1	36.604	35		hsa-miR-551b#-002346	2_1	undetermined	35
hsa-miR-551b-001535	1_1	27.972	27.972		hsa-miR-551b-001535	2_1	28.988	28.988
hsa-miR-552-001520	1_1	undetermined	35		hsa-miR-552-001520	2_1	undetermined	35
hsa-miR-553-001521	1_1	undetermined	35		hsa-miR-553-001521	2_1	undetermined	35
hsa-miR-554-001522	1_1	undetermined	35		hsa-miR-554-001522	2_1	undetermined	35
hsa-miR-555-001523	1_1	undetermined	35		hsa-miR-555-001523	2_1	undetermined	35
hsa-miR-556-3p-002345	1_1	undetermined	35		hsa-miR-556-3p-002345	2_1	undetermined	35
hsa-miR-556-5p-002344	1_1	undetermined	35		hsa-miR-556-5p-002344	2_1	undetermined	35
hsa-miR-557-001525	1_1	undetermined	35		hsa-miR-557-001525	2_1	undetermined	35
hsa-miR-558-001526	1_1	undetermined	35		hsa-miR-558-001526	2_1	undetermined	35
hsa-miR-559-001527	1_1	undetermined	35		hsa-miR-559-001527	2_1	undetermined	35
hsa-miR-561-001528	1_1	10.421	10.421		hsa-miR-561-001528	2_1	10.945	10.945
hsa-miR-562-001529	1_1	undetermined	35		hsa-miR-562-001529	2_1	undetermined	35
hsa-miR-563-001530	1_1	undetermined	35		hsa-miR-563-001530	2_1	undetermined	35
hsa-miR-564-001531	1_1	34.532	34.532		hsa-miR-564-001531	2_1	31.485	31.485
hsa-miR-566-001533	1_1	undetermined	35		hsa-miR-566-001533	2_1	33.024	33.024
hsa-miR-567-001534	1_1	undetermined	35		hsa-miR-567-001534	2_1	27.673	27.673
hsa-miR-569-001536	1_1	undetermined	35		hsa-miR-569-001536	2_1	undetermined	35
hsa-miR-570-002347	1_1	17.956	17.956		hsa-miR-570-002347	2_1	18.22	18.22
hsa-miR-571-001613	1_1	27.666	27.666		hsa-miR-571-001613	2_1	28.329	28.329
hsa-miR-572-001614	1_1	32.562	32.562		hsa-miR-572-001614	2_1	31.481	31.481
hsa-miR-573-001615	1_1	28.805	28.805		hsa-miR-573-001615	2_1	33.993	33.993
hsa-miR-574-3p-002349	1_1	26.317	26.317		hsa-miR-574-3p-002349	2_1	25.404	25.404
hsa-miR-575-001617	1_1	undetermined	35		hsa-miR-575-001617	2_1	undetermined	35
hsa-miR-576-3p-002351	1_1	30.676	30.676		hsa-miR-576-3p-002351	2_1	30.924	30.924
hsa-miR-576-5p-002350	1_1	undetermined	35		hsa-miR-576-5p-002350	2_1	33.517	33.517
hsa-miR-577-002675	1_1	undetermined	35		hsa-miR-577-002675	2_1	undetermined	35
hsa-miR-578-001619	1_1	undetermined	35		hsa-miR-578-001619	2_1	undetermined	35
hsa-miR-579-002398	1_1	31.054	31.054		hsa-miR-579-002398	2_1	31.858	31.858
hsa-miR-580-001621	1_1	undetermined	35		hsa-miR-580-001621	2_1	undetermined	35
hsa-miR-581-001622	1_1	15.843	15.843		hsa-miR-581-001622	2_1	undetermined	35
hsa-miR-582-3p-002399	1_1	35.841	35		hsa-miR-582-3p-002399	2_1	35.369	35
hsa-miR-582-5p-001983	1_1	undetermined	35		hsa-miR-582-5p-001983	2_1	33.206	33.206
hsa-miR-583-001623	1_1	undetermined	35		hsa-miR-583-001623	2_1	undetermined	35
hsa-miR-584-001624	1_1	29.992	29.992		hsa-miR-584-001624	2_1	29.545	29.545
hsa-miR-585-001625	1_1	18.799	18.799		hsa-miR-585-001625	2_1	17.152	17.152
hsa-miR-586-001539	1_1	undetermined	35		hsa-miR-586-001539	2_1	undetermined	35
hsa-miR-587-001540	1_1	undetermined	35		hsa-miR-587-001540	2_1	undetermined	35
hsa-miR-588-001542	1_1	undetermined	35		hsa-miR-588-001542	2_1	undetermined	35
hsa-miR-589-001543	1_1	32.049	32.049		hsa-miR-589-001543	2_1	31.878	31.878
hsa-miR-589-002409	1_1	35.162	35		hsa-miR-589-002409	2_1	34.652	34.652
hsa-miR-590-3P-002677	1_1	undetermined	35		hsa-miR-590-3P-002677	2_1	34.076	34.076
hsa-miR-590-5p-001984	1_1	28.372	28.372		hsa-miR-590-5p-001984	2_1	27.71	27.71
hsa-miR-591-001545	1_1	28.471	28.471		hsa-miR-591-001545	2_1	28.236	28.236
hsa-miR-592-001546	1_1	35.367	35		hsa-miR-592-001546	2_1	34.824	34.824
hsa-miR-593-001547	1_1	undetermined	35		hsa-miR-593-001547	2_1	undetermined	35
hsa-miR-593-002411	1_1	undetermined	35		hsa-miR-593-002411	2_1	undetermined	35
hsa-miR-595-001987	1_1	undetermined	35		hsa-miR-595-001987	2_1	undetermined	35
hsa-miR-596-001550	1_1	undetermined	35		hsa-miR-596-001550	2_1	undetermined	35
hsa-miR-597-001551	1_1	29.986	29.986		hsa-miR-597-001551	2_1	30.332	30.332
hsa-miR-598-001988	1_1	34.125	34.125		hsa-miR-598-001988	2_1	32.303	32.303
hsa-miR-599-001554	1_1	undetermined	35		hsa-miR-599-001554	2_1	undetermined	35
hsa-miR-600-001556	1_1	undetermined	35		hsa-miR-600-001556	2_1	undetermined	35
hsa-miR-601-001558	1_1	35.05	35		hsa-miR-601-001558	2_1	33.797	33.797
hsa-miR-603-001566	1_1	35.421	35		hsa-miR-603-001566	2_1	undetermined	35
hsa-miR-604-001567	1_1	undetermined	35		hsa-miR-604-001567	2_1	undetermined	35
hsa-miR-605-001568	1_1	33.121	33.121		hsa-miR-605-001568	2_1	33.801	33.801
hsa-miR-606-001569	1_1	undetermined	35		hsa-miR-606-001569	2_1	undetermined	35
hsa-miR-607-001570	1_1	undetermined	35		hsa-miR-607-001570	2_1	undetermined	35
hsa-miR-608-001571	1_1	undetermined	35		hsa-miR-608-001571	2_1	undetermined	35
hsa-miR-609-001573	1_1	undetermined	35		hsa-miR-609-001573	2_1	undetermined	35
hsa-miR-613-001586	1_1	undetermined	35		hsa-miR-613-001586	2_1	undetermined	35
hsa-miR-614-001587	1_1	undetermined	35		hsa-miR-614-001587	2_1	undetermined	35
hsa-miR-615-5p-002353	1_1	undetermined	35		hsa-miR-615-5p-002353	2_1	undetermined	35
hsa-miR-616-001589	1_1	undetermined	35		hsa-miR-616-001589	2_1	undetermined	35
hsa-miR-616-002414	1_1	undetermined	35		hsa-miR-616-002414	2_1	undetermined	35
hsa-miR-617-001591	1_1	undetermined	35		hsa-miR-617-001591	2_1	35.217	35
hsa-miR-618-001593	1_1	35.404	35		hsa-miR-618-001593	2_1	undetermined	35
hsa-miR-620-002672	1_1	undetermined	35		hsa-miR-620-002672	2_1	undetermined	35
hsa-miR-621-001598	1_1	undetermined	35		hsa-miR-621-001598	2_1	undetermined	35
hsa-miR-622-001553	1_1	undetermined	35		hsa-miR-622-001553	2_1	undetermined	35
hsa-miR-623-001555	1_1	34.669	34.669		hsa-miR-623-001555	2_1	35.27	35
hsa-miR-624-001557	1_1	35.533	35		hsa-miR-624-001557	2_1	35.203	35
hsa-miR-624-002430	1_1	undetermined	35		hsa-miR-624-002430	2_1	undetermined	35
hsa-miR-625#-002432	1_1	10.096	10.096		hsa-miR-625#-002432	2_1	10.775	10.775
hsa-miR-625-002431	1_1	35.472	35		hsa-miR-625-002431	2_1	undetermined	35
hsa-miR-626-001559	1_1	undetermined	35		hsa-miR-626-001559	2_1	undetermined	35
hsa-miR-627-001560	1_1	undetermined	35		hsa-miR-627-001560	2_1	33.517	33.517
hsa-miR-628-3p-002434	1_1	30.149	30.149		hsa-miR-628-3p-002434	2_1	30.667	30.667
hsa-miR-628-5p-002433	1_1	35.103	35		hsa-miR-628-5p-002433	2_1	37.16	35
hsa-miR-629-001562	1_1	29.468	29.468		hsa-miR-629-001562	2_1	29.956	29.956
hsa-miR-629-002436	1_1	undetermined	35		hsa-miR-629-002436	2_1	34.904	34.904
hsa-miR-630-001563	1_1	undetermined	35		hsa-miR-630-001563	2_1	33.73	33.73
hsa-miR-631-001564	1_1	37.901	35		hsa-miR-631-001564	2_1	undetermined	35
hsa-miR-633-001574	1_1	undetermined	35		hsa-miR-633-001574	2_1	undetermined	35
hsa-miR-634-001576	1_1	undetermined	35		hsa-miR-634-001576	2_1	undetermined	35
hsa-miR-635-001578	1_1	undetermined	35		hsa-miR-635-001578	2_1	undetermined	35
hsa-miR-636-002088	1_1	24.88	24.88		hsa-miR-636-002088	2_1	24.849	24.849
hsa-miR-637-001581	1_1	undetermined	35		hsa-miR-637-001581	2_1	undetermined	35
hsa-miR-638-001582	1_1	undetermined	35		hsa-miR-638-001582	2_1	32.222	32.222
hsa-miR-639-001583	1_1	30.229	30.229		hsa-miR-639-001583	2_1	29.41	29.41
hsa-miR-640-001584	1_1	undetermined	35		hsa-miR-640-001584	2_1	undetermined	35
hsa-miR-641-001585	1_1	undetermined	35		hsa-miR-641-001585	2_1	undetermined	35
hsa-miR-642-001592	1_1	30.877	30.877		hsa-miR-642-001592	2_1	32.841	32.841
hsa-miR-643-001594	1_1	undetermined	35		hsa-miR-643-001594	2_1	undetermined	35
hsa-miR-644-001596	1_1	undetermined	35		hsa-miR-644-001596	2_1	32.561	32.561
hsa-miR-645-001597	1_1	35.23	35		hsa-miR-645-001597	2_1	35.145	35
hsa-miR-646-001599	1_1	undetermined	35		hsa-miR-646-001599	2_1	undetermined	35
hsa-miR-647-001600	1_1	undetermined	35		hsa-miR-647-001600	2_1	undetermined	35
hsa-miR-648-001601	1_1	undetermined	35		hsa-miR-648-001601	2_1	undetermined	35
hsa-miR-649-001602	1_1	undetermined	35		hsa-miR-649-001602	2_1	undetermined	35
hsa-miR-650-001603	1_1	undetermined	35		hsa-miR-650-001603	2_1	undetermined	35
hsa-miR-651-001604	1_1	undetermined	35		hsa-miR-651-001604	2_1	32.311	32.311
hsa-miR-652-002352	1_1	32.495	32.495		hsa-miR-652-002352	2_1	33.849	33.849
hsa-miR-653-002292	1_1	undetermined	35		hsa-miR-653-002292	2_1	undetermined	35
hsa-miR-654-001611	1_1	undetermined	35		hsa-miR-654-001611	2_1	31.577	31.577
hsa-miR-654-3p-002239	1_1	undetermined	35		hsa-miR-654-3p-002239	2_1	undetermined	35
hsa-miR-655-001612	1_1	undetermined	35		hsa-miR-655-001612	2_1	33.877	33.877
hsa-miR-656-001510	1_1	35.097	35		hsa-miR-656-001510	2_1	33.838	33.838
hsa-miR-657-001512	1_1	undetermined	35		hsa-miR-657-001512	2_1	undetermined	35
hsa-miR-658-001513	1_1	undetermined	35		hsa-miR-658-001513	2_1	undetermined	35
hsa-miR-659-001514	1_1	undetermined	35		hsa-miR-659-001514	2_1	32.807	32.807
hsa-miR-660-001515	1_1	27.745	27.745		hsa-miR-660-001515	2_1	28.016	28.016
hsa-miR-661-001606	1_1	31.178	31.178		hsa-miR-661-001606	2_1	28.93	28.93
hsa-miR-662-001607	1_1	undetermined	35		hsa-miR-662-001607	2_1	undetermined	35
hsa-miR-663B-002857	1_1	28.025	28.025		hsa-miR-663B-002857	2_1	28.392	28.392
hsa-miR-664-002897	1_1	29.129	29.129		hsa-miR-664-002897	2_1	27.801	27.801
hsa-miR-665-002681	1_1	undetermined	35		hsa-miR-665-002681	2_1	34.197	34.197
hsa-miR-668-001992	1_1	undetermined	35		hsa-miR-668-001992	2_1	34.591	34.591
hsa-miR-671-3p-002322	1_1	34.092	34.092		hsa-miR-671-3p-002322	2_1	33.441	33.441
hsa-miR-672-002327	1_1	undetermined	35		hsa-miR-672-002327	2_1	undetermined	35
hsa-miR-674-002021	1_1	undetermined	35		hsa-miR-674-002021	2_1	undetermined	35
hsa-miR-675-002005	1_1	undetermined	35		hsa-miR-675-002005	2_1	undetermined	35
hsa-miR-708#-002342	1_1	undetermined	35		hsa-miR-708#-002342	2_1	undetermined	35
hsa-miR-708-002341	1_1	13.441	13.441		hsa-miR-708-002341	2_1	undetermined	35
hsa-miR-7-2#-002314	1_1	undetermined	35		hsa-miR-7-2#-002314	2_1	undetermined	35
hsa-miR-720-002895	1_1	23.834	23.834		hsa-miR-720-002895	2_1	23.964	23.964
hsa-miR-744#-002325	1_1	33.187	33.187		hsa-miR-744#-002325	2_1	35.183	35
hsa-miR-744-002324	1_1	27.991	27.991		hsa-miR-744-002324	2_1	26.764	26.764
hsa-miR-758-001990	1_1	undetermined	35		hsa-miR-758-001990	2_1	34.818	34.818
hsa-miR-765-002643	1_1	undetermined	35		hsa-miR-765-002643	2_1	undetermined	35
hsa-miR-766-001986	1_1	25.902	25.902		hsa-miR-766-001986	2_1	24.387	24.387
hsa-miR-767-3p-001995	1_1	undetermined	35		hsa-miR-767-3p-001995	2_1	undetermined	35
hsa-miR-767-5p-001993	1_1	undetermined	35		hsa-miR-767-5p-001993	2_1	undetermined	35
hsa-miR-769-3p-002003	1_1	undetermined	35		hsa-miR-769-3p-002003	2_1	undetermined	35
hsa-miR-769-5p-001998	1_1	31.304	31.304		hsa-miR-769-5p-001998	2_1	29.606	29.606
hsa-miR-770-5p-002002	1_1	undetermined	35		hsa-miR-770-5p-002002	2_1	undetermined	35
hsa-miR-802-002004	1_1	undetermined	35		hsa-miR-802-002004	2_1	undetermined	35
hsa-miR-871-002354	1_1	undetermined	35		hsa-miR-871-002354	2_1	undetermined	35
hsa-miR-872-002264	1_1	undetermined	35		hsa-miR-872-002264	2_1	undetermined	35
hsa-miR-873-002356	1_1	undetermined	35		hsa-miR-873-002356	2_1	undetermined	35
hsa-miR-874-002268	1_1	6.974	6.974		hsa-miR-874-002268	2_1	31.11	31.11
hsa-miR-875-3p-002204	1_1	36.129	35		hsa-miR-875-3p-002204	2_1	undetermined	35
hsa-miR-875-5p-002203	1_1	34.253	34.253		hsa-miR-875-5p-002203	2_1	34.336	34.336
hsa-miR-876-3p-002225	1_1	undetermined	35		hsa-miR-876-3p-002225	2_1	undetermined	35
hsa-miR-876-5p-002205	1_1	37.871	35		hsa-miR-876-5p-002205	2_1	undetermined	35
hsa-miR-885-3p-002372	1_1	30.616	30.616		hsa-miR-885-3p-002372	2_1	undetermined	35
hsa-miR-885-5p-002296	1_1	34.113	34.113		hsa-miR-885-5p-002296	2_1	24.317	24.317
hsa-miR-886-3p-002194	1_1	34.042	34.042		hsa-miR-886-3p-002194	2_1	30.312	30.312
hsa-miR-886-5p-002193	1_1	37.189	35		hsa-miR-886-5p-002193	2_1	29.451	29.451
hsa-miR-887-002374	1_1	undetermined	35		hsa-miR-887-002374	2_1	undetermined	35
hsa-miR-888#-002213	1_1	undetermined	35		hsa-miR-888#-002213	2_1	undetermined	35
hsa-miR-888-002212	1_1	undetermined	35		hsa-miR-888-002212	2_1	undetermined	35
hsa-miR-889-002202	1_1	undetermined	35		hsa-miR-889-002202	2_1	33.892	33.892
hsa-miR-890-002209	1_1	undetermined	35		hsa-miR-890-002209	2_1	undetermined	35
hsa-miR-891a-002191	1_1	undetermined	35		hsa-miR-891a-002191	2_1	undetermined	35
hsa-miR-891b-002210	1_1	undetermined	35		hsa-miR-891b-002210	2_1	undetermined	35
hsa-miR-892a-002195	1_1	20.585	20.585		hsa-miR-892a-002195	2_1	undetermined	35
hsa-miR-892b-002214	1_1	30.352	30.352		hsa-miR-892b-002214	2_1	28.689	28.689
hsa-miR-9#-002231	1_1	undetermined	35		hsa-miR-9#-002231	2_1	33.822	33.822
hsa-miR-9-000583	1_1	33.12	33.12		hsa-miR-9-000583	2_1	31.516	31.516
hsa-miR-920-002150	1_1	undetermined	35		hsa-miR-920-002150	2_1	undetermined	35
hsa-miR-921-002151	1_1	undetermined	35		hsa-miR-921-002151	2_1	undetermined	35
hsa-miR-922-002152	1_1	undetermined	35		hsa-miR-922-002152	2_1	undetermined	35
hsa-miR-924-002154	1_1	undetermined	35		hsa-miR-924-002154	2_1	undetermined	35
hsa-miR-92a-000431	1_1	undetermined	35		hsa-miR-92a-000431	2_1	19.414	19.414
hsa-miR-92a-1#-002137	1_1	undetermined	35		hsa-miR-92a-1#-002137	2_1	35.436	35
hsa-miR-92a-2#-002138	1_1	undetermined	35		hsa-miR-92a-2#-002138	2_1	undetermined	35
hsa-miR-92b#-002343	1_1	undetermined	35		hsa-miR-92b#-002343	2_1	undetermined	35
hsa-miR-93#-002139	1_1	27.032	27.032		hsa-miR-93#-002139	2_1	26.32	26.32
hsa-miR-933-002176	1_1	undetermined	35		hsa-miR-933-002176	2_1	undetermined	35
hsa-miR-934-002177	1_1	undetermined	35		hsa-miR-934-002177	2_1	undetermined	35
hsa-miR-935-002178	1_1	undetermined	35		hsa-miR-935-002178	2_1	34.288	34.288
hsa-miR-936-002179	1_1	undetermined	35		hsa-miR-936-002179	2_1	undetermined	35
hsa-miR-937-002180	1_1	undetermined	35		hsa-miR-937-002180	2_1	undetermined	35
hsa-miR-938-002181	1_1	undetermined	35		hsa-miR-938-002181	2_1	undetermined	35
hsa-miR-939-002182	1_1	34.743	34.743		hsa-miR-939-002182	2_1	undetermined	35
hsa-miR-941-002183	1_1	32.499	32.499		hsa-miR-941-002183	2_1	34.739	34.739
hsa-miR-942-002187	1_1	34.569	34.569		hsa-miR-942-002187	2_1	31.829	31.829
hsa-miR-943-002188	1_1	undetermined	35		hsa-miR-943-002188	2_1	33.502	33.502
hsa-miR-944-002189	1_1	undetermined	35		hsa-miR-944-002189	2_1	undetermined	35
hsa-miR-95-000433	1_1	30.45	30.45		hsa-miR-95-000433	2_1	31.116	31.116
hsa-miR-96#-002140	1_1	undetermined	35		hsa-miR-96#-002140	2_1	undetermined	35
hsa-miR-98-000577	1_1	29.125	29.125		hsa-miR-98-000577	2_1	28.731	28.731
hsa-miR-99a#-002141	1_1	undetermined	35		hsa-miR-99a#-002141	2_1	34.951	34.951
hsa-miR-99a-000435	1_1	27.542	27.542		hsa-miR-99a-000435	2_1	28.325	28.325
hsa-miR-99b#-002196	1_1	30.033	30.033		hsa-miR-99b#-002196	2_1	31.06	31.06
hsa-miR-99b-000436	1_1	26.203	26.203		hsa-miR-99b-000436	2_1	25.729	25.729
mmu-let-7d#-001178	1_1	28.308	28.308		mmu-let-7d#-001178	2_1	28.045	28.045
mmu-miR-124a-001182	1_1	33.525	33.525		mmu-miR-124a-001182	2_1	undetermined	35
mmu-miR-129-3p-001184	1_1	undetermined	35		mmu-miR-129-3p-001184	2_1	undetermined	35
mmu-miR-134-001186	1_1	28.969	28.969		mmu-miR-134-001186	2_1	28.393	28.393
mmu-miR-137-001129	1_1	undetermined	35		mmu-miR-137-001129	2_1	undetermined	35
mmu-miR-140-001187	1_1	31.926	31.926		mmu-miR-140-001187	2_1	30.22	30.22
mmu-miR-153-001191	1_1	undetermined	35		mmu-miR-153-001191	2_1	undetermined	35
mmu-miR-187-001193	1_1	undetermined	35		mmu-miR-187-001193	2_1	undetermined	35
mmu-miR-374-5p-001319	1_1	30.271	30.271		mmu-miR-374-5p-001319	2_1	27.923	27.923
mmu-miR-379-001138	1_1	32.154	32.154		mmu-miR-379-001138	2_1	32.006	32.006
mmu-miR-451-001141	1_1	19.351	19.351		mmu-miR-451-001141	2_1	19.396	19.396
mmu-miR-491-001630	1_1	33.303	33.303		mmu-miR-491-001630	2_1	31.554	31.554
mmu-miR-495-001663	1_1	31.525	31.525		mmu-miR-495-001663	2_1	29.163	29.163
mmu-miR-496-001953	1_1	undetermined	35		mmu-miR-496-001953	2_1	undetermined	35
mmu-miR-499-001352	1_1	undetermined	35		mmu-miR-499-001352	2_1	undetermined	35
mmu-miR-615-001960	1_1	undetermined	35		mmu-miR-615-001960	2_1	undetermined	35
mmu-miR-93-001090	1_1	29.202	29.202		mmu-miR-93-001090	2_1	24.167	24.167
mmu-miR-96-000186	1_1	undetermined	35		mmu-miR-96-000186	2_1	undetermined	35
rno-miR-29c#-001818	1_1	32.39	32.39		rno-miR-29c#-001818	2_1	35.302	35
rno-miR-7#-001338	1_1	26.427	26.427		rno-miR-7#-001338	2_1	25.638	25.638
RNU44-001094	1_1	undetermined	35		RNU44-001094	2_1	undetermined	35
RNU44-001094	1_1	undetermined	35		RNU44-001094	2_1	undetermined	35
RNU48-001006	1_1	29.912	29.912		RNU48-001006	2_1	29.086	29.086
RNU48-001006	1_1	34.907	34.907		RNU48-001006	2_1	29.793	29.793
U6 snRNA-001973	1_1	25.318	25.318		U6 snRNA-001973	2_1	23.966	23.966
U6 snRNA-001973	1_1	25.193	25.193		U6 snRNA-001973	2_1	23.751	23.751
U6 snRNA-001973	1_1	24.882	24.882		U6 snRNA-001973	2_1	23.724	23.724
U6 snRNA-001973	1_1	24.718	24.718		U6 snRNA-001973	2_1	23.164	23.164
U6 snRNA-001973	1_1	22.089	22.089		U6 snRNA-001973	2_1	21.772	21.772
U6 snRNA-001973	1_1	22.133	22.133		U6 snRNA-001973	2_1	22.143	22.143
U6 snRNA-001973	1_1	21.695	21.695		U6 snRNA-001973	2_1	22.2	22.2
U6 snRNA-001973	1_1	22.064	22.064		U6 snRNA-001973	2_1	21.779	21.779

## Sheet: sorted HF
Assay	Sample	CT	Adjusted CT		Assay	Sample	CT	Adjusted CT
ath-miR159a-000338	1_2	undetermined	35		ath-miR159a-000338	2_2	undetermined	35
ath-miR159a-000338	1_2	undetermined	35		ath-miR159a-000338	2_2	31.333	31.333
dme-miR-7-000268	1_2	34.013	34.013		dme-miR-7-000268	2_2	29.82	29.82
hsa-let-7a#-002307	1_2	undetermined	35		hsa-let-7a#-002307	2_2	undetermined	35
hsa-let-7a-000377	1_2	25.358	25.358		hsa-let-7a-000377	2_2	25.458	25.458
hsa-let-7b#-002404	1_2	undetermined	35		hsa-let-7b#-002404	2_2	undetermined	35
hsa-let-7b-002619	1_2	25.103	25.103		hsa-let-7b-002619	2_2	25.544	25.544
hsa-let-7c#-002405	1_2	undetermined	35		hsa-let-7c#-002405	2_2	undetermined	35
hsa-let-7c-000379	1_2	29.236	29.236		hsa-let-7c-000379	2_2	28.949	28.949
hsa-let-7d-002283	1_2	29.16	29.16		hsa-let-7d-002283	2_2	29.478	29.478
hsa-let-7e#-002407	1_2	undetermined	35		hsa-let-7e#-002407	2_2	undetermined	35
hsa-let-7e-002406	1_2	24.735	24.735		hsa-let-7e-002406	2_2	24.591	24.591
hsa-let-7f-000382	1_2	28.156	28.156		hsa-let-7f-000382	2_2	29.488	29.488
hsa-let-7f-1#-002417	1_2	37.228	35		hsa-let-7f-1#-002417	2_2	35.477	35
hsa-let-7f-2#-002418	1_2	35.055	35		hsa-let-7f-2#-002418	2_2	undetermined	35
hsa-let-7g#-002118	1_2	37.039	35		hsa-let-7g#-002118	2_2	35.24	35
hsa-let-7g-002282	1_2	27.955	27.955		hsa-let-7g-002282	2_2	28.971	28.971
hsa-let-7i#-002172	1_2	34.923	34.923		hsa-let-7i#-002172	2_2	undetermined	35
hsa-miR-100#-002142	1_2	undetermined	35		hsa-miR-100#-002142	2_2	undetermined	35
hsa-miR-100-000437	1_2	30.207	30.207		hsa-miR-100-000437	2_2	29.269	29.269
hsa-miR-1-002222	1_2	35.483	35		hsa-miR-1-002222	2_2	34.898	34.898
hsa-miR-101#-002143	1_2	undetermined	35		hsa-miR-101#-002143	2_2	33.685	33.685
hsa-miR-101-002253	1_2	30.143	30.143		hsa-miR-101-002253	2_2	29.262	29.262
hsa-miR-103-000439	1_2	25.454	25.454		hsa-miR-103-000439	2_2	25.728	25.728
hsa-miR-105#-002168	1_2	undetermined	35		hsa-miR-105#-002168	2_2	undetermined	35
hsa-miR-105-002167	1_2	28.663	28.663		hsa-miR-105-002167	2_2	29.149	29.149
hsa-miR-106a#-002170	1_2	undetermined	35		hsa-miR-106a#-002170	2_2	undetermined	35
hsa-miR-106a-002169	1_2	20.468	20.468		hsa-miR-106a-002169	2_2	20.443	20.443
hsa-miR-106b#-002380	1_2	26.412	26.412		hsa-miR-106b#-002380	2_2	27.467	27.467
hsa-miR-106b-000442	1_2	25.535	25.535		hsa-miR-106b-000442	2_2	26.238	26.238
hsa-miR-107-000443	1_2	29.473	29.473		hsa-miR-107-000443	2_2	31.863	31.863
hsa-miR-10a#-002288	1_2	undetermined	35		hsa-miR-10a#-002288	2_2	undetermined	35
hsa-miR-10a-000387	1_2	29.22	29.22		hsa-miR-10a-000387	2_2	28.47	28.47
hsa-miR-10b#-002315	1_2	28.139	28.139		hsa-miR-10b#-002315	2_2	28.233	28.233
hsa-miR-10b-002218	1_2	32.827	32.827		hsa-miR-10b-002218	2_2	30.513	30.513
hsa-miR-1178-002777	1_2	undetermined	35		hsa-miR-1178-002777	2_2	undetermined	35
hsa-miR-1179-002776	1_2	undetermined	35		hsa-miR-1179-002776	2_2	undetermined	35
hsa-miR-1180-002847	1_2	30.67	30.67		hsa-miR-1180-002847	2_2	29.482	29.482
hsa-miR-1182-002830	1_2	undetermined	35		hsa-miR-1182-002830	2_2	undetermined	35
hsa-miR-1183-002841	1_2	29.022	29.022		hsa-miR-1183-002841	2_2	32.51	32.51
hsa-miR-1184-002842	1_2	undetermined	35		hsa-miR-1184-002842	2_2	undetermined	35
hsa-miR-1197-002810	1_2	34.865	34.865		hsa-miR-1197-002810	2_2	undetermined	35
hsa-miR-1200-002829	1_2	undetermined	35		hsa-miR-1200-002829	2_2	undetermined	35
hsa-miR-1201-002781	1_2	undetermined	35		hsa-miR-1201-002781	2_2	undetermined	35
hsa-miR-1203-002877	1_2	undetermined	35		hsa-miR-1203-002877	2_2	undetermined	35
hsa-miR-1204-002872	1_2	undetermined	35		hsa-miR-1204-002872	2_2	undetermined	35
hsa-miR-1205-002778	1_2	undetermined	35		hsa-miR-1205-002778	2_2	undetermined	35
hsa-miR-1206-002878	1_2	undetermined	35		hsa-miR-1206-002878	2_2	undetermined	35
hsa-miR-1208-002880	1_2	28.62	28.62		hsa-miR-1208-002880	2_2	30.368	30.368
hsa-miR-122#-002130	1_2	undetermined	35		hsa-miR-122#-002130	2_2	35.515	35
hsa-miR-122-002245	1_2	22.928	22.928		hsa-miR-122-002245	2_2	22.846	22.846
hsa-miR-1224-3P-002752	1_2	undetermined	35		hsa-miR-1224-3P-002752	2_2	undetermined	35
hsa-miR-1225-3P-002766	1_2	31.512	31.512		hsa-miR-1225-3P-002766	2_2	27.791	27.791
hsa-miR-1226#-002758	1_2	34.117	34.117		hsa-miR-1226#-002758	2_2	30.423	30.423
hsa-miR-1227-002769	1_2	30.366	30.366		hsa-miR-1227-002769	2_2	30.547	30.547
hsa-miR-1228#-002763	1_2	undetermined	35		hsa-miR-1228#-002763	2_2	undetermined	35
hsa-miR-1233-002768	1_2	11.239	11.239		hsa-miR-1233-002768	2_2	10.762	10.762
hsa-miR-1236-002761	1_2	undetermined	35		hsa-miR-1236-002761	2_2	undetermined	35
hsa-miR-1238-002927	1_2	undetermined	35		hsa-miR-1238-002927	2_2	undetermined	35
hsa-miR-124#-002197	1_2	undetermined	35		hsa-miR-124#-002197	2_2	undetermined	35
hsa-miR-1243-002854	1_2	undetermined	35		hsa-miR-1243-002854	2_2	undetermined	35
hsa-miR-1244-002791	1_2	33.986	33.986		hsa-miR-1244-002791	2_2	32.988	32.988
hsa-miR-1245-002823	1_2	undetermined	35		hsa-miR-1245-002823	2_2	undetermined	35
hsa-miR-1247-002893	1_2	33.442	33.442		hsa-miR-1247-002893	2_2	31.46	31.46
hsa-miR-1248-002870	1_2	undetermined	35		hsa-miR-1248-002870	2_2	undetermined	35
hsa-miR-1249-002868	1_2	undetermined	35		hsa-miR-1249-002868	2_2	30.817	30.817
hsa-miR-1250-002887	1_2	undetermined	35		hsa-miR-1250-002887	2_2	undetermined	35
hsa-miR-1251-002820	1_2	undetermined	35		hsa-miR-1251-002820	2_2	undetermined	35
hsa-miR-1252-002860	1_2	undetermined	35		hsa-miR-1252-002860	2_2	undetermined	35
hsa-miR-1253-002894	1_2	undetermined	35		hsa-miR-1253-002894	2_2	undetermined	35
hsa-miR-1254-002818	1_2	undetermined	35		hsa-miR-1254-002818	2_2	34.165	34.165
hsa-miR-1255A-002805	1_2	undetermined	35		hsa-miR-1255A-002805	2_2	undetermined	35
hsa-miR-1255B-002801	1_2	31.195	31.195		hsa-miR-1255B-002801	2_2	31.111	31.111
hsa-miR-1256-002850	1_2	34.257	34.257		hsa-miR-1256-002850	2_2	undetermined	35
hsa-miR-1257-002910	1_2	undetermined	35		hsa-miR-1257-002910	2_2	undetermined	35
hsa-miR-1259-002796	1_2	undetermined	35		hsa-miR-1259-002796	2_2	undetermined	35
hsa-miR-125a-3p-002199	1_2	31.241	31.241		hsa-miR-125a-3p-002199	2_2	34.235	34.235
hsa-miR-125a-5p-002198	1_2	34.628	34.628		hsa-miR-125a-5p-002198	2_2	34.454	34.454
hsa-miR-125b-000449	1_2	28.069	28.069		hsa-miR-125b-000449	2_2	27.949	27.949
hsa-miR-125b-1#-002378	1_2	undetermined	35		hsa-miR-125b-1#-002378	2_2	undetermined	35
hsa-miR-125b-2#-002158	1_2	undetermined	35		hsa-miR-125b-2#-002158	2_2	37.954	35
hsa-miR-126#-000451	1_2	24.678	24.678		hsa-miR-126#-000451	2_2	24.491	24.491
hsa-miR-1260-002896	1_2	14.548	14.548		hsa-miR-1260-002896	2_2	13.668	13.668
hsa-miR-126-002228	1_2	20.559	20.559		hsa-miR-126-002228	2_2	20.858	20.858
hsa-miR-1262-002852	1_2	31.914	31.914		hsa-miR-1262-002852	2_2	33.433	33.433
hsa-miR-1263-002784	1_2	undetermined	35		hsa-miR-1263-002784	2_2	undetermined	35
hsa-miR-1264-002799	1_2	undetermined	35		hsa-miR-1264-002799	2_2	undetermined	35
hsa-miR-1265-002790	1_2	undetermined	35		hsa-miR-1265-002790	2_2	undetermined	35
hsa-miR-1267-002885	1_2	undetermined	35		hsa-miR-1267-002885	2_2	33.527	33.527
hsa-miR-1269-002789	1_2	undetermined	35		hsa-miR-1269-002789	2_2	undetermined	35
hsa-miR-1270-002807	1_2	32.742	32.742		hsa-miR-1270-002807	2_2	34.51	34.51
hsa-miR-127-000452	1_2	27.435	27.435		hsa-miR-127-000452	2_2	28.299	28.299
hsa-miR-1271-002779	1_2	31.145	31.145		hsa-miR-1271-002779	2_2	32.641	32.641
hsa-miR-1272-002845	1_2	undetermined	35		hsa-miR-1272-002845	2_2	undetermined	35
hsa-miR-1274A-002883	1_2	25.307	25.307		hsa-miR-1274A-002883	2_2	25.933	25.933
hsa-miR-1274B-002884	1_2	19.259	19.259		hsa-miR-1274B-002884	2_2	20.212	20.212
hsa-miR-1275-002840	1_2	25.481	25.481		hsa-miR-1275-002840	2_2	26.891	26.891
hsa-miR-127-5p-002229	1_2	undetermined	35		hsa-miR-127-5p-002229	2_2	undetermined	35
hsa-miR-1276-002843	1_2	35.106	35		hsa-miR-1276-002843	2_2	undetermined	35
hsa-miR-1278-002851	1_2	undetermined	35		hsa-miR-1278-002851	2_2	undetermined	35
hsa-miR-1282-002803	1_2	undetermined	35		hsa-miR-1282-002803	2_2	undetermined	35
hsa-miR-1283-002890	1_2	undetermined	35		hsa-miR-1283-002890	2_2	undetermined	35
hsa-miR-1284-002903	1_2	undetermined	35		hsa-miR-1284-002903	2_2	undetermined	35
hsa-miR-1285-002822	1_2	29.77	29.77		hsa-miR-1285-002822	2_2	29.511	29.511
hsa-miR-1286-002773	1_2	undetermined	35		hsa-miR-1286-002773	2_2	undetermined	35
hsa-miR-1288-002832	1_2	undetermined	35		hsa-miR-1288-002832	2_2	undetermined	35
hsa-miR-1289-002871	1_2	undetermined	35		hsa-miR-1289-002871	2_2	undetermined	35
hsa-miR-128a-002216	1_2	28.45	28.45		hsa-miR-128a-002216	2_2	28.986	28.986
hsa-miR-129#-002298	1_2	undetermined	35		hsa-miR-129#-002298	2_2	undetermined	35
hsa-miR-1290-002863	1_2	31.223	31.223		hsa-miR-1290-002863	2_2	33.909	33.909
hsa-miR-129-000590	1_2	undetermined	35		hsa-miR-129-000590	2_2	undetermined	35
hsa-miR-1291-002838	1_2	30.788	30.788		hsa-miR-1291-002838	2_2	29.811	29.811
hsa-miR-1292-002824	1_2	undetermined	35		hsa-miR-1292-002824	2_2	undetermined	35
hsa-miR-1293-002905	1_2	undetermined	35		hsa-miR-1293-002905	2_2	33.991	33.991
hsa-miR-1294-002785	1_2	undetermined	35		hsa-miR-1294-002785	2_2	undetermined	35
hsa-miR-1296-002908	1_2	undetermined	35		hsa-miR-1296-002908	2_2	undetermined	35
hsa-miR-1298-002861	1_2	27.309	27.309		hsa-miR-1298-002861	2_2	25.863	25.863
hsa-miR-1300-002902	1_2	undetermined	35		hsa-miR-1300-002902	2_2	undetermined	35
hsa-miR-1301-002827	1_2	29.774	29.774		hsa-miR-1301-002827	2_2	undetermined	35
hsa-miR-1302-002901	1_2	undetermined	35		hsa-miR-1302-002901	2_2	undetermined	35
hsa-miR-1303-002792	1_2	28.843	28.843		hsa-miR-1303-002792	2_2	30.485	30.485
hsa-miR-1304-002874	1_2	undetermined	35		hsa-miR-1304-002874	2_2	undetermined	35
hsa-miR-1305-002867	1_2	32.394	32.394		hsa-miR-1305-002867	2_2	34.986	34.986
hsa-miR-130a#-002131	1_2	undetermined	35		hsa-miR-130a#-002131	2_2	undetermined	35
hsa-miR-130a-000454	1_2	21.32	21.32		hsa-miR-130a-000454	2_2	21.321	21.321
hsa-miR-130b#-002114	1_2	31.664	31.664		hsa-miR-130b#-002114	2_2	30.884	30.884
hsa-miR-130b-000456	1_2	24.477	24.477		hsa-miR-130b-000456	2_2	25.512	25.512
hsa-miR-132#-002132	1_2	undetermined	35		hsa-miR-132#-002132	2_2	undetermined	35
hsa-miR-132-000457	1_2	25.095	25.095		hsa-miR-132-000457	2_2	25.507	25.507
hsa-miR-1324-002815	1_2	undetermined	35		hsa-miR-1324-002815	2_2	undetermined	35
hsa-miR-133a-002246	1_2	27.322	27.322		hsa-miR-133a-002246	2_2	27.47	27.47
hsa-miR-133b-002247	1_2	33.31	33.31		hsa-miR-133b-002247	2_2	35.08	35
hsa-miR-135a-000460	1_2	undetermined	35		hsa-miR-135a-000460	2_2	31.41	31.41
hsa-miR-135b#-002159	1_2	undetermined	35		hsa-miR-135b#-002159	2_2	undetermined	35
hsa-miR-135b-002261	1_2	34.636	34.636		hsa-miR-135b-002261	2_2	33.626	33.626
hsa-miR-136#-002100	1_2	31.716	31.716		hsa-miR-136#-002100	2_2	34.35	34.35
hsa-miR-136-000592	1_2	undetermined	35		hsa-miR-136-000592	2_2	35.456	35
hsa-miR-138-002284	1_2	undetermined	35		hsa-miR-138-002284	2_2	32.203	32.203
hsa-miR-138-2#-002144	1_2	undetermined	35		hsa-miR-138-2#-002144	2_2	undetermined	35
hsa-miR-139-3p-002313	1_2	25.633	25.633		hsa-miR-139-3p-002313	2_2	26.297	26.297
hsa-miR-139-5p-002289	1_2	25.427	25.427		hsa-miR-139-5p-002289	2_2	25.682	25.682
hsa-miR-140-3p-002234	1_2	37.246	35		hsa-miR-140-3p-002234	2_2	35.443	35
hsa-miR-141#-002145	1_2	undetermined	35		hsa-miR-141#-002145	2_2	undetermined	35
hsa-miR-141-000463	1_2	33.434	33.434		hsa-miR-141-000463	2_2	33.139	33.139
hsa-miR-142-3p-000464	1_2	23.681	23.681		hsa-miR-142-3p-000464	2_2	23.464	23.464
hsa-miR-142-5p-002248	1_2	31.924	31.924		hsa-miR-142-5p-002248	2_2	32.798	32.798
hsa-miR-143#-002146	1_2	undetermined	35		hsa-miR-143#-002146	2_2	undetermined	35
hsa-miR-143-002249	1_2	27.463	27.463		hsa-miR-143-002249	2_2	28.442	28.442
hsa-miR-144#-002148	1_2	33.974	33.974		hsa-miR-144#-002148	2_2	33.37	33.37
hsa-miR-144-002676	1_2	28.752	28.752		hsa-miR-144-002676	2_2	29.953	29.953
hsa-miR-145#-002149	1_2	31.378	31.378		hsa-miR-145#-002149	2_2	32.867	32.867
hsa-miR-145-002278	1_2	28.591	28.591		hsa-miR-145-002278	2_2	30.142	30.142
hsa-miR-146a#-002163	1_2	undetermined	35		hsa-miR-146a#-002163	2_2	undetermined	35
hsa-miR-146a-000468	1_2	19.886	19.886		hsa-miR-146a-000468	2_2	20.423	20.423
hsa-miR-146b-001097	1_2	24.785	24.785		hsa-miR-146b-001097	2_2	25.038	25.038
hsa-miR-146b-3p-002361	1_2	33.31	33.31		hsa-miR-146b-3p-002361	2_2	undetermined	35
hsa-miR-147-000469	1_2	23.858	23.858		hsa-miR-147-000469	2_2	24.857	24.857
hsa-miR-147b-002262	1_2	undetermined	35		hsa-miR-147b-002262	2_2	undetermined	35
hsa-miR-148a#-002134	1_2	undetermined	35		hsa-miR-148a#-002134	2_2	undetermined	35
hsa-miR-148a-000470	1_2	26.095	26.095		hsa-miR-148a-000470	2_2	26.515	26.515
hsa-miR-148b#-002160	1_2	32.374	32.374		hsa-miR-148b#-002160	2_2	31.496	31.496
hsa-miR-148b-000471	1_2	28.92	28.92		hsa-miR-148b-000471	2_2	28.998	28.998
hsa-miR-149#-002164	1_2	undetermined	35		hsa-miR-149#-002164	2_2	undetermined	35
hsa-miR-149-002255	1_2	undetermined	35		hsa-miR-149-002255	2_2	31.801	31.801
hsa-miR-150-000473	1_2	19.681	19.681		hsa-miR-150-000473	2_2	19.411	19.411
hsa-miR-151-3p-002254	1_2	24.783	24.783		hsa-miR-151-3p-002254	2_2	24.884	24.884
hsa-miR-151-5P-002642	1_2	27.621	27.621		hsa-miR-151-5P-002642	2_2	28.342	28.342
hsa-miR-152-000475	1_2	26.458	26.458		hsa-miR-152-000475	2_2	26.727	26.727
hsa-miR-154#-000478	1_2	34.0	34		hsa-miR-154#-000478	2_2	undetermined	35
hsa-miR-154-000477	1_2	undetermined	35		hsa-miR-154-000477	2_2	29.599	29.599
hsa-miR-155#-002287	1_2	undetermined	35		hsa-miR-155#-002287	2_2	undetermined	35
hsa-miR-155-002623	1_2	27.868	27.868		hsa-miR-155-002623	2_2	28.391	28.391
hsa-miR-15a#-002419	1_2	30.713	30.713		hsa-miR-15a#-002419	2_2	33.914	33.914
hsa-miR-15a-000389	1_2	12.503	12.503		hsa-miR-15a-000389	2_2	12.838	12.838
hsa-miR-15b#-002173	1_2	32.997	32.997		hsa-miR-15b#-002173	2_2	33.627	33.627
hsa-miR-15b-000390	1_2	25.858	25.858		hsa-miR-15b-000390	2_2	26.919	26.919
hsa-miR-16-000391	1_2	21.5	21.5		hsa-miR-16-000391	2_2	21.11	21.11
hsa-miR-16-1#-002420	1_2	33.279	33.279		hsa-miR-16-1#-002420	2_2	31.842	31.842
hsa-miR-16-2#-002171	1_2	undetermined	35		hsa-miR-16-2#-002171	2_2	undetermined	35
hsa-miR-17#-002421	1_2	34.7	34.7		hsa-miR-17#-002421	2_2	33.886	33.886
hsa-miR-17-002308	1_2	20.227	20.227		hsa-miR-17-002308	2_2	20.213	20.213
hsa-miR-181a-000480	1_2	26.059	26.059		hsa-miR-181a-000480	2_2	26.218	26.218
hsa-miR-181a-2#-002317	1_2	31.326	31.326		hsa-miR-181a-2#-002317	2_2	29.605	29.605
hsa-miR-181c#-002333	1_2	28.962	28.962		hsa-miR-181c#-002333	2_2	29.855	29.855
hsa-miR-181c-000482	1_2	32.026	32.026		hsa-miR-181c-000482	2_2	32.093	32.093
hsa-miR-182#-000483	1_2	undetermined	35		hsa-miR-182#-000483	2_2	undetermined	35
hsa-miR-182-002334	1_2	34.012	34.012		hsa-miR-182-002334	2_2	36.276	35
hsa-miR-1825-002907	1_2	27.424	27.424		hsa-miR-1825-002907	2_2	27.9	27.9
hsa-miR-1826-002873	1_2	undetermined	35		hsa-miR-1826-002873	2_2	undetermined	35
hsa-miR-183#-002270	1_2	31.867	31.867		hsa-miR-183#-002270	2_2	30.27	30.27
hsa-miR-183-002269	1_2	undetermined	35		hsa-miR-183-002269	2_2	34.716	34.716
hsa-miR-184-000485	1_2	19.107	19.107		hsa-miR-184-000485	2_2	17.216	17.216
hsa-miR-185#-002104	1_2	30.669	30.669		hsa-miR-185#-002104	2_2	undetermined	35
hsa-miR-185-002271	1_2	26.994	26.994		hsa-miR-185-002271	2_2	27.69	27.69
hsa-miR-186#-002105	1_2	undetermined	35		hsa-miR-186#-002105	2_2	undetermined	35
hsa-miR-186-002285	1_2	28.317	28.317		hsa-miR-186-002285	2_2	28.561	28.561
hsa-miR-188-3p-002106	1_2	undetermined	35		hsa-miR-188-3p-002106	2_2	undetermined	35
hsa-miR-18a#-002423	1_2	31.564	31.564		hsa-miR-18a#-002423	2_2	32.254	32.254
hsa-miR-18a-002422	1_2	29.882	29.882		hsa-miR-18a-002422	2_2	29.297	29.297
hsa-miR-18b#-002310	1_2	undetermined	35		hsa-miR-18b#-002310	2_2	undetermined	35
hsa-miR-18b-002217	1_2	21.848	21.848		hsa-miR-18b-002217	2_2	21.152	21.152
hsa-miR-190-000489	1_2	undetermined	35		hsa-miR-190-000489	2_2	33.056	33.056
hsa-miR-190b-002263	1_2	34.747	34.747		hsa-miR-190b-002263	2_2	33.923	33.923
hsa-miR-191#-002678	1_2	33.758	33.758		hsa-miR-191#-002678	2_2	34.301	34.301
hsa-miR-191-002299	1_2	20.364	20.364		hsa-miR-191-002299	2_2	20.796	20.796
hsa-miR-192#-002272	1_2	32.569	32.569		hsa-miR-192#-002272	2_2	34.656	34.656
hsa-miR-192-000491	1_2	24.44	24.44		hsa-miR-192-000491	2_2	25.096	25.096
hsa-miR-193a-3p-002250	1_2	undetermined	35		hsa-miR-193a-3p-002250	2_2	31.939	31.939
hsa-miR-193a-5p-002281	1_2	27.235	27.235		hsa-miR-193a-5p-002281	2_2	28.433	28.433
hsa-miR-193b#-002366	1_2	undetermined	35		hsa-miR-193b#-002366	2_2	31.302	31.302
hsa-miR-193b-002367	1_2	26.411	26.411		hsa-miR-193b-002367	2_2	26.047	26.047
hsa-miR-194#-002379	1_2	undetermined	35		hsa-miR-194#-002379	2_2	undetermined	35
hsa-miR-194-000493	1_2	28.264	28.264		hsa-miR-194-000493	2_2	27.454	27.454
hsa-miR-195#-002107	1_2	undetermined	35		hsa-miR-195#-002107	2_2	undetermined	35
hsa-miR-195-000494	1_2	27.778	27.778		hsa-miR-195-000494	2_2	27.315	27.315
hsa-miR-196a#-002336	1_2	undetermined	35		hsa-miR-196a#-002336	2_2	undetermined	35
hsa-miR-196b-002215	1_2	32.478	32.478		hsa-miR-196b-002215	2_2	32.959	32.959
hsa-miR-197-000497	1_2	20.521	20.521		hsa-miR-197-000497	2_2	21.083	21.083
hsa-miR-198-002273	1_2	undetermined	35		hsa-miR-198-002273	2_2	undetermined	35
hsa-miR-199a-000498	1_2	32.118	32.118		hsa-miR-199a-000498	2_2	31.094	31.094
hsa-miR-199a-3p-002304	1_2	25.494	25.494		hsa-miR-199a-3p-002304	2_2	25.996	25.996
hsa-miR-199b-000500	1_2	35.047	35		hsa-miR-199b-000500	2_2	33.826	33.826
hsa-miR-19a#-002424	1_2	undetermined	35		hsa-miR-19a#-002424	2_2	undetermined	35
hsa-miR-19a-000395	1_2	25.101	25.101		hsa-miR-19a-000395	2_2	25.194	25.194
hsa-miR-19b-000396	1_2	18.611	18.611		hsa-miR-19b-000396	2_2	18.553	18.553
hsa-miR-19b-1#-002425	1_2	30.953	30.953		hsa-miR-19b-1#-002425	2_2	31.551	31.551
hsa-miR-200a#-001011	1_2	undetermined	35		hsa-miR-200a#-001011	2_2	32.587	32.587
hsa-miR-200a-000502	1_2	27.455	27.455		hsa-miR-200a-000502	2_2	27.683	27.683
hsa-miR-200b#-002274	1_2	undetermined	35		hsa-miR-200b#-002274	2_2	undetermined	35
hsa-miR-200b-002251	1_2	29.838	29.838		hsa-miR-200b-002251	2_2	30.773	30.773
hsa-miR-200c#-002286	1_2	undetermined	35		hsa-miR-200c#-002286	2_2	undetermined	35
hsa-miR-200c-002300	1_2	28.815	28.815		hsa-miR-200c-002300	2_2	28.659	28.659
hsa-miR-202#-002362	1_2	undetermined	35		hsa-miR-202#-002362	2_2	undetermined	35
hsa-miR-202-002363	1_2	34.814	34.814		hsa-miR-202-002363	2_2	35.491	35
hsa-miR-203-000507	1_2	27.3	27.3		hsa-miR-203-000507	2_2	28.626	28.626
hsa-miR-204-000508	1_2	28.69	28.69		hsa-miR-204-000508	2_2	28.448	28.448
hsa-miR-205-000509	1_2	undetermined	35		hsa-miR-205-000509	2_2	undetermined	35
hsa-miR-206-000510	1_2	28.679	28.679		hsa-miR-206-000510	2_2	30.652	30.652
hsa-miR-208-000511	1_2	14.315	14.315		hsa-miR-208-000511	2_2	14.36	14.36
hsa-miR-208b-002290	1_2	35.553	35		hsa-miR-208b-002290	2_2	undetermined	35
hsa-miR-20a#-002437	1_2	32.994	32.994		hsa-miR-20a#-002437	2_2	34.908	34.908
hsa-miR-20a-000580	1_2	21.101	21.101		hsa-miR-20a-000580	2_2	20.907	20.907
hsa-miR-20b#-002311	1_2	undetermined	35		hsa-miR-20b#-002311	2_2	undetermined	35
hsa-miR-20b-001014	1_2	24.953	24.953		hsa-miR-20b-001014	2_2	24.769	24.769
hsa-miR-21#-002438	1_2	30.242	30.242		hsa-miR-21#-002438	2_2	30.371	30.371
hsa-miR-210-000512	1_2	24.193	24.193		hsa-miR-210-000512	2_2	24.09	24.09
hsa-miR-21-000397	1_2	22.32	22.32		hsa-miR-21-000397	2_2	22.369	22.369
hsa-miR-211-000514	1_2	28.632	28.632		hsa-miR-211-000514	2_2	31.196	31.196
hsa-miR-212-000515	1_2	29.04	29.04		hsa-miR-212-000515	2_2	27.309	27.309
hsa-miR-213-000516	1_2	31.326	31.326		hsa-miR-213-000516	2_2	32.335	32.335
hsa-miR-214#-002293	1_2	31.042	31.042		hsa-miR-214#-002293	2_2	33.582	33.582
hsa-miR-214-002306	1_2	30.166	30.166		hsa-miR-214-002306	2_2	28.583	28.583
hsa-miR-215-000518	1_2	28.216	28.216		hsa-miR-215-000518	2_2	27.473	27.473
hsa-miR-216a-002220	1_2	undetermined	35		hsa-miR-216a-002220	2_2	32.942	32.942
hsa-miR-216b-002326	1_2	undetermined	35		hsa-miR-216b-002326	2_2	undetermined	35
hsa-miR-217-002337	1_2	undetermined	35		hsa-miR-217-002337	2_2	undetermined	35
hsa-miR-218-000521	1_2	28.451	28.451		hsa-miR-218-000521	2_2	29.392	29.392
hsa-miR-218-1#-002094	1_2	undetermined	35		hsa-miR-218-1#-002094	2_2	undetermined	35
hsa-miR-218-2#-002294	1_2	undetermined	35		hsa-miR-218-2#-002294	2_2	undetermined	35
hsa-miR-219-000522	1_2	31.275	31.275		hsa-miR-219-000522	2_2	undetermined	35
hsa-miR-219-1-3p-002095	1_2	undetermined	35		hsa-miR-219-1-3p-002095	2_2	undetermined	35
hsa-miR-219-2-3p-002390	1_2	undetermined	35		hsa-miR-219-2-3p-002390	2_2	undetermined	35
hsa-miR-22#-002301	1_2	28.338	28.338		hsa-miR-22#-002301	2_2	28.42	28.42
hsa-miR-220-000523	1_2	undetermined	35		hsa-miR-220-000523	2_2	undetermined	35
hsa-miR-22-000398	1_2	28.129	28.129		hsa-miR-22-000398	2_2	26.311	26.311
hsa-miR-220b-002206	1_2	undetermined	35		hsa-miR-220b-002206	2_2	undetermined	35
hsa-miR-220c-002211	1_2	undetermined	35		hsa-miR-220c-002211	2_2	undetermined	35
hsa-miR-221#-002096	1_2	undetermined	35		hsa-miR-221#-002096	2_2	undetermined	35
hsa-miR-221-000524	1_2	23.39	23.39		hsa-miR-221-000524	2_2	23.249	23.249
hsa-miR-222#-002097	1_2	undetermined	35		hsa-miR-222#-002097	2_2	35.536	35
hsa-miR-222-002276	1_2	28.881	28.881		hsa-miR-222-002276	2_2	30.299	30.299
hsa-miR-223#-002098	1_2	24.394	24.394		hsa-miR-223#-002098	2_2	25.722	25.722
hsa-miR-223-002295	1_2	14.175	14.175		hsa-miR-223-002295	2_2	15.331	15.331
hsa-miR-224-002099	1_2	29.489	29.489		hsa-miR-224-002099	2_2	29.335	29.335
hsa-miR-23a#-002439	1_2	34.425	34.425		hsa-miR-23a#-002439	2_2	undetermined	35
hsa-miR-23a-000399	1_2	22.772	22.772		hsa-miR-23a-000399	2_2	23.156	23.156
hsa-miR-23b#-002126	1_2	21.099	21.099		hsa-miR-23b#-002126	2_2	19.425	19.425
hsa-miR-23b-000400	1_2	34.02	34.02		hsa-miR-23b-000400	2_2	31.575	31.575
hsa-miR-24-000402	1_2	19.175	19.175		hsa-miR-24-000402	2_2	19.745	19.745
hsa-miR-24-1#-002440	1_2	undetermined	35		hsa-miR-24-1#-002440	2_2	undetermined	35
hsa-miR-24-2#-002441	1_2	30.771	30.771		hsa-miR-24-2#-002441	2_2	33.111	33.111
hsa-miR-25#-002442	1_2	31.845	31.845		hsa-miR-25#-002442	2_2	31.927	31.927
hsa-miR-25-000403	1_2	21.844	21.844		hsa-miR-25-000403	2_2	20.193	20.193
hsa-miR-26a-000405	1_2	24.879	24.879		hsa-miR-26a-000405	2_2	24.878	24.878
hsa-miR-26a-1#-002443	1_2	34.065	34.065		hsa-miR-26a-1#-002443	2_2	34.022	34.022
hsa-miR-26a-2#-002115	1_2	undetermined	35		hsa-miR-26a-2#-002115	2_2	undetermined	35
hsa-miR-26b#-002444	1_2	28.963	28.963		hsa-miR-26b#-002444	2_2	30.153	30.153
hsa-miR-26b-000407	1_2	26.173	26.173		hsa-miR-26b-000407	2_2	26.413	26.413
hsa-miR-27a#-002445	1_2	30.407	30.407		hsa-miR-27a#-002445	2_2	30.847	30.847
hsa-miR-27a-000408	1_2	24.25	24.25		hsa-miR-27a-000408	2_2	24.452	24.452
hsa-miR-27b#-002174	1_2	31.992	31.992		hsa-miR-27b#-002174	2_2	31.747	31.747
hsa-miR-27b-000409	1_2	26.353	26.353		hsa-miR-27b-000409	2_2	26.195	26.195
hsa-miR-28-000411	1_2	26.947	26.947		hsa-miR-28-000411	2_2	27.563	27.563
hsa-miR-28-3p-002446	1_2	25.293	25.293		hsa-miR-28-3p-002446	2_2	25.527	25.527
hsa-miR-296-000527	1_2	28.07	28.07		hsa-miR-296-000527	2_2	26.739	26.739
hsa-miR-296-3p-002101	1_2	undetermined	35		hsa-miR-296-3p-002101	2_2	undetermined	35
hsa-miR-298-002190	1_2	27.144	27.144		hsa-miR-298-002190	2_2	27.687	27.687
hsa-miR-299-3p-001015	1_2	31.151	31.151		hsa-miR-299-3p-001015	2_2	31.712	31.712
hsa-miR-299-5p-000600	1_2	12.477	12.477		hsa-miR-299-5p-000600	2_2	13.248	13.248
hsa-miR-29a#-002447	1_2	30.753	30.753		hsa-miR-29a#-002447	2_2	undetermined	35
hsa-miR-29a-002112	1_2	24.868	24.868		hsa-miR-29a-002112	2_2	25.857	25.857
hsa-miR-29b-000413	1_2	31.425	31.425		hsa-miR-29b-000413	2_2	30.379	30.379
hsa-miR-29b-1#-002165	1_2	undetermined	35		hsa-miR-29b-1#-002165	2_2	undetermined	35
hsa-miR-29b-2#-002166	1_2	undetermined	35		hsa-miR-29b-2#-002166	2_2	33.86	33.86
hsa-miR-29c-000587	1_2	27.389	27.389		hsa-miR-29c-000587	2_2	28.337	28.337
hsa-miR-301-000528	1_2	27.374	27.374		hsa-miR-301-000528	2_2	27.351	27.351
hsa-miR-301b-002392	1_2	33.379	33.379		hsa-miR-301b-002392	2_2	31.635	31.635
hsa-miR-302a#-002381	1_2	undetermined	35		hsa-miR-302a#-002381	2_2	undetermined	35
hsa-miR-302a-000529	1_2	undetermined	35		hsa-miR-302a-000529	2_2	35.95	35
hsa-miR-302b#-002119	1_2	undetermined	35		hsa-miR-302b#-002119	2_2	undetermined	35
hsa-miR-302b-000531	1_2	26.565	26.565		hsa-miR-302b-000531	2_2	31.143	31.143
hsa-miR-302c#-000534	1_2	undetermined	35		hsa-miR-302c#-000534	2_2	undetermined	35
hsa-miR-302c-000533	1_2	11.827	11.827		hsa-miR-302c-000533	2_2	11.346	11.346
hsa-miR-302d#-002120	1_2	undetermined	35		hsa-miR-302d#-002120	2_2	undetermined	35
hsa-miR-302d-000535	1_2	undetermined	35		hsa-miR-302d-000535	2_2	undetermined	35
hsa-miR-30a-3p-000416	1_2	27.059	27.059		hsa-miR-30a-3p-000416	2_2	26.95	26.95
hsa-miR-30a-5p-000417	1_2	22.142	22.142		hsa-miR-30a-5p-000417	2_2	21.293	21.293
hsa-miR-30b#-002129	1_2	undetermined	35		hsa-miR-30b#-002129	2_2	undetermined	35
hsa-miR-30b-000602	1_2	21.486	21.486		hsa-miR-30b-000602	2_2	21.47	21.47
hsa-miR-30c-000419	1_2	20.79	20.79		hsa-miR-30c-000419	2_2	20.897	20.897
hsa-miR-30c-1#-002108	1_2	undetermined	35		hsa-miR-30c-1#-002108	2_2	undetermined	35
hsa-miR-30c-2#-002110	1_2	undetermined	35		hsa-miR-30c-2#-002110	2_2	undetermined	35
hsa-miR-30d#-002305	1_2	30.133	30.133		hsa-miR-30d#-002305	2_2	31.472	31.472
hsa-miR-30d-000420	1_2	24.316	24.316		hsa-miR-30d-000420	2_2	23.861	23.861
hsa-miR-30e-3p-000422	1_2	25.824	25.824		hsa-miR-30e-3p-000422	2_2	26.356	26.356
hsa-miR-31#-002113	1_2	undetermined	35		hsa-miR-31#-002113	2_2	undetermined	35
hsa-miR-31-002279	1_2	31.968	31.968		hsa-miR-31-002279	2_2	31.323	31.323
hsa-miR-32#-002111	1_2	undetermined	35		hsa-miR-32#-002111	2_2	undetermined	35
hsa-miR-320-002277	1_2	21.193	21.193		hsa-miR-320-002277	2_2	20.464	20.464
hsa-miR-32-002109	1_2	32.828	32.828		hsa-miR-32-002109	2_2	33.267	33.267
hsa-miR-320B-002844	1_2	26.321	26.321		hsa-miR-320B-002844	2_2	26.16	26.16
hsa-miR-323-3p-002227	1_2	30.77	30.77		hsa-miR-323-3p-002227	2_2	31.35	31.35
hsa-miR-324-3p-002161	1_2	27.334	27.334		hsa-miR-324-3p-002161	2_2	27.88	27.88
hsa-miR-324-5p-000539	1_2	26.186	26.186		hsa-miR-324-5p-000539	2_2	26.246	26.246
hsa-miR-325-000540	1_2	undetermined	35		hsa-miR-325-000540	2_2	undetermined	35
hsa-miR-326-000542	1_2	30.32	30.32		hsa-miR-326-000542	2_2	30.683	30.683
hsa-miR-328-000543	1_2	22.25	22.25		hsa-miR-328-000543	2_2	22.189	22.189
hsa-miR-329-001101	1_2	21.064	21.064		hsa-miR-329-001101	2_2	23.263	23.263
hsa-miR-330-000544	1_2	29.386	29.386		hsa-miR-330-000544	2_2	31.303	31.303
hsa-miR-330-5p-002230	1_2	10.107	10.107		hsa-miR-330-5p-002230	2_2	11.191	11.191
hsa-miR-331-000545	1_2	24.08	24.08		hsa-miR-331-000545	2_2	23.853	23.853
hsa-miR-331-5p-002233	1_2	36.456	35		hsa-miR-331-5p-002233	2_2	35.01	35
hsa-miR-335#-002185	1_2	28.715	28.715		hsa-miR-335#-002185	2_2	30.298	30.298
hsa-miR-335-000546	1_2	28.067	28.067		hsa-miR-335-000546	2_2	27.413	27.413
hsa-miR-337-3p-002157	1_2	33.487	33.487		hsa-miR-337-3p-002157	2_2	undetermined	35
hsa-miR-337-5p-002156	1_2	39.796	35		hsa-miR-337-5p-002156	2_2	undetermined	35
hsa-miR-338-3p-002252	1_2	undetermined	35		hsa-miR-338-3p-002252	2_2	33.841	33.841
hsa-miR-338-5P-002658	1_2	34.112	34.112		hsa-miR-338-5P-002658	2_2	33.611	33.611
hsa-miR-339-3p-002184	1_2	27.903	27.903		hsa-miR-339-3p-002184	2_2	28.901	28.901
hsa-miR-339-5p-002257	1_2	26.166	26.166		hsa-miR-339-5p-002257	2_2	26.248	26.248
hsa-miR-33a#-002136	1_2	undetermined	35		hsa-miR-33a#-002136	2_2	30.997	30.997
hsa-miR-33a-002135	1_2	undetermined	35		hsa-miR-33a-002135	2_2	30.302	30.302
hsa-miR-33b-002085	1_2	undetermined	35		hsa-miR-33b-002085	2_2	undetermined	35
hsa-miR-340#-002259	1_2	28.962	28.962		hsa-miR-340#-002259	2_2	29.11	29.11
hsa-miR-340-002258	1_2	28.409	28.409		hsa-miR-340-002258	2_2	29.463	29.463
hsa-miR-342-3p-002260	1_2	24.538	24.538		hsa-miR-342-3p-002260	2_2	25.928	25.928
hsa-miR-342-5p-002147	1_2	33.652	33.652		hsa-miR-342-5p-002147	2_2	32.642	32.642
hsa-miR-345-002186	1_2	24.617	24.617		hsa-miR-345-002186	2_2	25.799	25.799
hsa-miR-346-000553	1_2	30.289	30.289		hsa-miR-346-000553	2_2	28.999	28.999
hsa-miR-34a#-002316	1_2	29.339	29.339		hsa-miR-34a#-002316	2_2	29.839	29.839
hsa-miR-34a-000426	1_2	28.389	28.389		hsa-miR-34a-000426	2_2	28.403	28.403
hsa-miR-34b-000427	1_2	undetermined	35		hsa-miR-34b-000427	2_2	undetermined	35
hsa-miR-34b-002102	1_2	29.328	29.328		hsa-miR-34b-002102	2_2	29.453	29.453
hsa-miR-34c-000428	1_2	undetermined	35		hsa-miR-34c-000428	2_2	undetermined	35
hsa-miR-361-000554	1_2	27.218	27.218		hsa-miR-361-000554	2_2	27.826	27.826
hsa-miR-361-3p-002116	1_2	29.602	29.602		hsa-miR-361-3p-002116	2_2	undetermined	35
hsa-miR-362-001273	1_2	32.612	32.612		hsa-miR-362-001273	2_2	35.277	35
hsa-miR-362-3p-002117	1_2	undetermined	35		hsa-miR-362-3p-002117	2_2	33.332	33.332
hsa-miR-363#-001283	1_2	30.687	30.687		hsa-miR-363#-001283	2_2	undetermined	35
hsa-miR-363-001271	1_2	11.447	11.447		hsa-miR-363-001271	2_2	36.393	35
hsa-miR-365-001020	1_2	27.673	27.673		hsa-miR-365-001020	2_2	29.17	29.17
hsa-miR-367#-002121	1_2	undetermined	35		hsa-miR-367#-002121	2_2	undetermined	35
hsa-miR-367-000555	1_2	29.314	29.314		hsa-miR-367-000555	2_2	28.685	28.685
hsa-miR-369-3p-000557	1_2	undetermined	35		hsa-miR-369-3p-000557	2_2	undetermined	35
hsa-miR-369-5p-001021	1_2	24.833	24.833		hsa-miR-369-5p-001021	2_2	25.969	25.969
hsa-miR-370-002275	1_2	29.435	29.435		hsa-miR-370-002275	2_2	29.967	29.967
hsa-miR-371-3p-002124	1_2	24.346	24.346		hsa-miR-371-3p-002124	2_2	undetermined	35
hsa-miR-372-000560	1_2	24.887	24.887		hsa-miR-372-000560	2_2	24.848	24.848
hsa-miR-373-000561	1_2	30.076	30.076		hsa-miR-373-000561	2_2	31.284	31.284
hsa-miR-374-000563	1_2	26.322	26.322		hsa-miR-374-000563	2_2	26.428	26.428
hsa-miR-374a#-002125	1_2	undetermined	35		hsa-miR-374a#-002125	2_2	undetermined	35
hsa-miR-374b#-002391	1_2	undetermined	35		hsa-miR-374b#-002391	2_2	undetermined	35
hsa-miR-375-000564	1_2	26.494	26.494		hsa-miR-375-000564	2_2	27.737	27.737
hsa-miR-376a#-002127	1_2	12.615	12.615		hsa-miR-376a#-002127	2_2	12.544	12.544
hsa-miR-376a-000565	1_2	28.66	28.66		hsa-miR-376a-000565	2_2	29.95	29.95
hsa-miR-376b-001102	1_2	28.897	28.897		hsa-miR-376b-001102	2_2	29.62	29.62
hsa-miR-376c-002122	1_2	28.771	28.771		hsa-miR-376c-002122	2_2	28.742	28.742
hsa-miR-377#-002128	1_2	undetermined	35		hsa-miR-377#-002128	2_2	undetermined	35
hsa-miR-377-000566	1_2	20.092	20.092		hsa-miR-377-000566	2_2	19.886	19.886
hsa-miR-378-000567	1_2	32.292	32.292		hsa-miR-378-000567	2_2	31.902	31.902
hsa-miR-378-002243	1_2	27.915	27.915		hsa-miR-378-002243	2_2	27.139	27.139
hsa-miR-380-3p-000569	1_2	undetermined	35		hsa-miR-380-3p-000569	2_2	undetermined	35
hsa-miR-380-5p-000570	1_2	undetermined	35		hsa-miR-380-5p-000570	2_2	undetermined	35
hsa-miR-381-000571	1_2	20.619	20.619		hsa-miR-381-000571	2_2	20.448	20.448
hsa-miR-382-000572	1_2	26.503	26.503		hsa-miR-382-000572	2_2	26.18	26.18
hsa-miR-383-000573	1_2	undetermined	35		hsa-miR-383-000573	2_2	undetermined	35
hsa-miR-384-000574	1_2	undetermined	35		hsa-miR-384-000574	2_2	undetermined	35
hsa-miR-409-3p-002332	1_2	24.141	24.141		hsa-miR-409-3p-002332	2_2	24.428	24.428
hsa-miR-409-5p-002331	1_2	18.948	18.948		hsa-miR-409-5p-002331	2_2	undetermined	35
hsa-miR-410-001274	1_2	29.956	29.956		hsa-miR-410-001274	2_2	29.663	29.663
hsa-miR-411#-002238	1_2	33.648	33.648		hsa-miR-411#-002238	2_2	33.345	33.345
hsa-miR-411-001610	1_2	35.156	35		hsa-miR-411-001610	2_2	33.342	33.342
hsa-miR-412-001023	1_2	27.251	27.251		hsa-miR-412-001023	2_2	30.918	30.918
hsa-miR-422a-002297	1_2	22.98	22.98		hsa-miR-422a-002297	2_2	22.6	22.6
hsa-miR-423-5p-002340	1_2	26.439	26.439		hsa-miR-423-5p-002340	2_2	27.662	27.662
hsa-miR-424#-002309	1_2	28.896	28.896		hsa-miR-424#-002309	2_2	27.971	27.971
hsa-miR-424-000604	1_2	33.637	33.637		hsa-miR-424-000604	2_2	undetermined	35
hsa-miR-425#-002302	1_2	32.682	32.682		hsa-miR-425#-002302	2_2	33.379	33.379
hsa-miR-425-5p-001516	1_2	22.491	22.491		hsa-miR-425-5p-001516	2_2	22.718	22.718
hsa-miR-429-001024	1_2	32.605	32.605		hsa-miR-429-001024	2_2	34.74	34.74
hsa-miR-431#-002312	1_2	undetermined	35		hsa-miR-431#-002312	2_2	undetermined	35
hsa-miR-431-001979	1_2	33.855	33.855		hsa-miR-431-001979	2_2	34.603	34.603
hsa-miR-432#-001027	1_2	undetermined	35		hsa-miR-432#-001027	2_2	32.019	32.019
hsa-miR-432-001026	1_2	27.986	27.986		hsa-miR-432-001026	2_2	29.786	29.786
hsa-miR-433-001028	1_2	31.591	31.591		hsa-miR-433-001028	2_2	31.761	31.761
hsa-miR-448-001029	1_2	undetermined	35		hsa-miR-448-001029	2_2	undetermined	35
hsa-miR-449-001030	1_2	12.522	12.522		hsa-miR-449-001030	2_2	20.781	20.781
hsa-miR-449b-001608	1_2	undetermined	35		hsa-miR-449b-001608	2_2	undetermined	35
hsa-miR-450a-002303	1_2	undetermined	35		hsa-miR-450a-002303	2_2	31.482	31.482
hsa-miR-450b-3p-002208	1_2	undetermined	35		hsa-miR-450b-3p-002208	2_2	undetermined	35
hsa-miR-450b-5p-002207	1_2	16.824	16.824		hsa-miR-450b-5p-002207	2_2	undetermined	35
hsa-miR-452#-002330	1_2	undetermined	35		hsa-miR-452#-002330	2_2	undetermined	35
hsa-miR-452-002329	1_2	12.438	12.438		hsa-miR-452-002329	2_2	12.13	12.13
hsa-miR-453-002318	1_2	undetermined	35		hsa-miR-453-002318	2_2	undetermined	35
hsa-miR-454#-001996	1_2	33.233	33.233		hsa-miR-454#-001996	2_2	33.724	33.724
hsa-miR-454-002323	1_2	28.554	28.554		hsa-miR-454-002323	2_2	28.817	28.817
hsa-miR-455-001280	1_2	undetermined	35		hsa-miR-455-001280	2_2	33.717	33.717
hsa-miR-455-3p-002244	1_2	undetermined	35		hsa-miR-455-3p-002244	2_2	undetermined	35
hsa-miR-483-3p-002339	1_2	27.301	27.301		hsa-miR-483-3p-002339	2_2	26.804	26.804
hsa-miR-483-5p-002338	1_2	24.882	24.882		hsa-miR-483-5p-002338	2_2	25.164	25.164
hsa-miR-484-001821	1_2	19.432	19.432		hsa-miR-484-001821	2_2	19.655	19.655
hsa-miR-485-3p-001277	1_2	32.345	32.345		hsa-miR-485-3p-001277	2_2	30.814	30.814
hsa-miR-485-5p-001036	1_2	undetermined	35		hsa-miR-485-5p-001036	2_2	undetermined	35
hsa-miR-486-001278	1_2	22.01	22.01		hsa-miR-486-001278	2_2	21.834	21.834
hsa-miR-486-3p-002093	1_2	30.168	30.168		hsa-miR-486-3p-002093	2_2	27.979	27.979
hsa-miR-487a-001279	1_2	30.987	30.987		hsa-miR-487a-001279	2_2	31.209	31.209
hsa-miR-487b-001285	1_2	34.989	34.989		hsa-miR-487b-001285	2_2	34.969	34.969
hsa-miR-488-001106	1_2	undetermined	35		hsa-miR-488-001106	2_2	25.626	25.626
hsa-miR-488-002357	1_2	28.387	28.387		hsa-miR-488-002357	2_2	30.863	30.863
hsa-miR-489-002358	1_2	undetermined	35		hsa-miR-489-002358	2_2	undetermined	35
hsa-miR-490-001037	1_2	21.513	21.513		hsa-miR-490-001037	2_2	21.452	21.452
hsa-miR-491-3p-002360	1_2	undetermined	35		hsa-miR-491-3p-002360	2_2	undetermined	35
hsa-miR-492-001039	1_2	undetermined	35		hsa-miR-492-001039	2_2	undetermined	35
hsa-miR-493-002364	1_2	undetermined	35		hsa-miR-493-002364	2_2	39.033	35
hsa-miR-494-002365	1_2	30.262	30.262		hsa-miR-494-002365	2_2	30.716	30.716
hsa-miR-497#-002368	1_2	undetermined	35		hsa-miR-497#-002368	2_2	undetermined	35
hsa-miR-497-001043	1_2	undetermined	35		hsa-miR-497-001043	2_2	undetermined	35
hsa-miR-499-3p-002427	1_2	undetermined	35		hsa-miR-499-3p-002427	2_2	undetermined	35
hsa-miR-500-001046	1_2	31.537	31.537		hsa-miR-500-001046	2_2	undetermined	35
hsa-miR-500-002428	1_2	34.507	34.507		hsa-miR-500-002428	2_2	31.768	31.768
hsa-miR-501-001047	1_2	28.91	28.91		hsa-miR-501-001047	2_2	28.692	28.692
hsa-miR-501-3p-002435	1_2	31.577	31.577		hsa-miR-501-3p-002435	2_2	31.209	31.209
hsa-miR-502-001109	1_2	32.895	32.895		hsa-miR-502-001109	2_2	32.482	32.482
hsa-miR-502-3p-002083	1_2	35.38	35		hsa-miR-502-3p-002083	2_2	35.28	35
hsa-miR-503-001048	1_2	34.814	34.814		hsa-miR-503-001048	2_2	undetermined	35
hsa-miR-504-002084	1_2	undetermined	35		hsa-miR-504-002084	2_2	undetermined	35
hsa-miR-505#-002087	1_2	30.104	30.104		hsa-miR-505#-002087	2_2	30.648	30.648
hsa-miR-505-002089	1_2	28.754	28.754		hsa-miR-505-002089	2_2	29.175	29.175
hsa-miR-506-001050	1_2	undetermined	35		hsa-miR-506-001050	2_2	undetermined	35
hsa-miR-507-001051	1_2	undetermined	35		hsa-miR-507-001051	2_2	undetermined	35
hsa-miR-508-001052	1_2	undetermined	35		hsa-miR-508-001052	2_2	15.414	15.414
hsa-miR-508-5p-002092	1_2	undetermined	35		hsa-miR-508-5p-002092	2_2	undetermined	35
hsa-miR-509-3-5p-002155	1_2	undetermined	35		hsa-miR-509-3-5p-002155	2_2	undetermined	35
hsa-miR-509-5p-002235	1_2	18.466	18.466		hsa-miR-509-5p-002235	2_2	18.31	18.31
hsa-miR-510-002241	1_2	undetermined	35		hsa-miR-510-002241	2_2	undetermined	35
hsa-miR-511-001111	1_2	30.479	30.479		hsa-miR-511-001111	2_2	30.634	30.634
hsa-miR-512-3p-001823	1_2	35.165	35		hsa-miR-512-3p-001823	2_2	34.82	34.82
hsa-miR-512-5p-001145	1_2	31.738	31.738		hsa-miR-512-5p-001145	2_2	undetermined	35
hsa-miR-513-5p-002090	1_2	undetermined	35		hsa-miR-513-5p-002090	2_2	undetermined	35
hsa-miR-513B-002757	1_2	undetermined	35		hsa-miR-513B-002757	2_2	undetermined	35
hsa-miR-513C-002756	1_2	undetermined	35		hsa-miR-513C-002756	2_2	undetermined	35
hsa-miR-515-3p-002369	1_2	undetermined	35		hsa-miR-515-3p-002369	2_2	undetermined	35
hsa-miR-515-5p-001112	1_2	undetermined	35		hsa-miR-515-5p-001112	2_2	undetermined	35
hsa-miR-516-3p-001149	1_2	undetermined	35		hsa-miR-516-3p-001149	2_2	undetermined	35
hsa-miR-516a-5p-002416	1_2	undetermined	35		hsa-miR-516a-5p-002416	2_2	28.754	28.754
hsa-miR-516b-001150	1_2	undetermined	35		hsa-miR-516b-001150	2_2	undetermined	35
hsa-miR-517#-001113	1_2	undetermined	35		hsa-miR-517#-001113	2_2	undetermined	35
hsa-miR-517a-002402	1_2	undetermined	35		hsa-miR-517a-002402	2_2	35.322	35
hsa-miR-517b-001152	1_2	undetermined	35		hsa-miR-517b-001152	2_2	undetermined	35
hsa-miR-517c-001153	1_2	28.426	28.426		hsa-miR-517c-001153	2_2	29.418	29.418
hsa-miR-518a-3p-002397	1_2	37.395	35		hsa-miR-518a-3p-002397	2_2	undetermined	35
hsa-miR-518a-5p-002396	1_2	undetermined	35		hsa-miR-518a-5p-002396	2_2	undetermined	35
hsa-miR-518b-001156	1_2	34.324	34.324		hsa-miR-518b-001156	2_2	35.016	35
hsa-miR-518c#-001158	1_2	undetermined	35		hsa-miR-518c#-001158	2_2	undetermined	35
hsa-miR-518c-002401	1_2	undetermined	35		hsa-miR-518c-002401	2_2	undetermined	35
hsa-miR-518d-001159	1_2	28.343	28.343		hsa-miR-518d-001159	2_2	27.422	27.422
hsa-miR-518d-5p-002389	1_2	undetermined	35		hsa-miR-518d-5p-002389	2_2	34.768	34.768
hsa-miR-518e#-002371	1_2	undetermined	35		hsa-miR-518e#-002371	2_2	undetermined	35
hsa-miR-518e-002395	1_2	undetermined	35		hsa-miR-518e-002395	2_2	undetermined	35
hsa-miR-518f#-002387	1_2	undetermined	35		hsa-miR-518f#-002387	2_2	undetermined	35
hsa-miR-518f-002388	1_2	8.948	8.948		hsa-miR-518f-002388	2_2	8.184	8.184
hsa-miR-519a-002415	1_2	12.536	12.536		hsa-miR-519a-002415	2_2	15.002	15.002
hsa-miR-519b-3p-002384	1_2	undetermined	35		hsa-miR-519b-3p-002384	2_2	35.198	35
hsa-miR-519c-001163	1_2	undetermined	35		hsa-miR-519c-001163	2_2	undetermined	35
hsa-miR-519d-002403	1_2	undetermined	35		hsa-miR-519d-002403	2_2	19.952	19.952
hsa-miR-519e#-001166	1_2	undetermined	35		hsa-miR-519e#-001166	2_2	undetermined	35
hsa-miR-519e-002370	1_2	undetermined	35		hsa-miR-519e-002370	2_2	undetermined	35
hsa-miR-520a#-001168	1_2	24.247	24.247		hsa-miR-520a#-001168	2_2	26.277	26.277
hsa-miR-520a-001167	1_2	22.067	22.067		hsa-miR-520a-001167	2_2	25.0	25
hsa-miR-520b-001116	1_2	undetermined	35		hsa-miR-520b-001116	2_2	undetermined	35
hsa-miR-520c-3p-002400	1_2	9.506	9.506		hsa-miR-520c-3p-002400	2_2	36.953	35
hsa-miR-520D-3P-002743	1_2	31.622	31.622		hsa-miR-520D-3P-002743	2_2	34.547	34.547
hsa-miR-520d-5p-002393	1_2	undetermined	35		hsa-miR-520d-5p-002393	2_2	undetermined	35
hsa-miR-520e-001119	1_2	undetermined	35		hsa-miR-520e-001119	2_2	27.821	27.821
hsa-miR-520f-001120	1_2	undetermined	35		hsa-miR-520f-001120	2_2	undetermined	35
hsa-miR-520g-001121	1_2	undetermined	35		hsa-miR-520g-001121	2_2	35.245	35
hsa-miR-520h-001170	1_2	undetermined	35		hsa-miR-520h-001170	2_2	34.827	34.827
hsa-miR-521-001122	1_2	18.542	18.542		hsa-miR-521-001122	2_2	undetermined	35
hsa-miR-522-002413	1_2	34.683	34.683		hsa-miR-522-002413	2_2	36.598	35
hsa-miR-523-002386	1_2	29.885	29.885		hsa-miR-523-002386	2_2	32.447	32.447
hsa-miR-524-001173	1_2	33.917	33.917		hsa-miR-524-001173	2_2	32.914	32.914
hsa-miR-524-5p-001982	1_2	undetermined	35		hsa-miR-524-5p-001982	2_2	undetermined	35
hsa-miR-525-001174	1_2	undetermined	35		hsa-miR-525-001174	2_2	undetermined	35
hsa-miR-525-3p-002385	1_2	undetermined	35		hsa-miR-525-3p-002385	2_2	undetermined	35
hsa-miR-526b-002382	1_2	undetermined	35		hsa-miR-526b-002382	2_2	undetermined	35
hsa-miR-532-001518	1_2	26.881	26.881		hsa-miR-532-001518	2_2	26.962	26.962
hsa-miR-532-3p-002355	1_2	undetermined	35		hsa-miR-532-3p-002355	2_2	undetermined	35
hsa-miR-539-001286	1_2	29.287	29.287		hsa-miR-539-001286	2_2	30.904	30.904
hsa-miR-541#-002200	1_2	undetermined	35		hsa-miR-541#-002200	2_2	undetermined	35
hsa-miR-541-002201	1_2	undetermined	35		hsa-miR-541-002201	2_2	undetermined	35
hsa-miR-542-3p-001284	1_2	undetermined	35		hsa-miR-542-3p-001284	2_2	undetermined	35
hsa-miR-542-5p-002240	1_2	35.267	35		hsa-miR-542-5p-002240	2_2	34.764	34.764
hsa-miR-543-002376	1_2	29.422	29.422		hsa-miR-543-002376	2_2	31.677	31.677
hsa-miR-544-002265	1_2	undetermined	35		hsa-miR-544-002265	2_2	undetermined	35
hsa-miR-545#-002266	1_2	undetermined	35		hsa-miR-545#-002266	2_2	33.108	33.108
hsa-miR-545-002267	1_2	undetermined	35		hsa-miR-545-002267	2_2	35.654	35
hsa-miR-548a-001538	1_2	34.287	34.287		hsa-miR-548a-001538	2_2	undetermined	35
hsa-miR-548a-5p-002412	1_2	undetermined	35		hsa-miR-548a-5p-002412	2_2	undetermined	35
hsa-miR-548b-001541	1_2	undetermined	35		hsa-miR-548b-001541	2_2	undetermined	35
hsa-miR-548b-5p-002408	1_2	34.625	34.625		hsa-miR-548b-5p-002408	2_2	undetermined	35
hsa-miR-548c-001590	1_2	35.32	35		hsa-miR-548c-001590	2_2	33.78	33.78
hsa-miR-548c-5p-002429	1_2	35.303	35		hsa-miR-548c-5p-002429	2_2	undetermined	35
hsa-miR-548d-001605	1_2	undetermined	35		hsa-miR-548d-001605	2_2	37.439	35
hsa-miR-548d-5p-002237	1_2	33.787	33.787		hsa-miR-548d-5p-002237	2_2	17.394	17.394
hsa-miR-548E-002881	1_2	undetermined	35		hsa-miR-548E-002881	2_2	undetermined	35
hsa-miR-548G-002879	1_2	undetermined	35		hsa-miR-548G-002879	2_2	undetermined	35
hsa-miR-548H-002816	1_2	undetermined	35		hsa-miR-548H-002816	2_2	undetermined	35
hsa-miR-548I-002909	1_2	undetermined	35		hsa-miR-548I-002909	2_2	undetermined	35
hsa-miR-548J-002783	1_2	undetermined	35		hsa-miR-548J-002783	2_2	34.66	34.66
hsa-miR-548K-002819	1_2	undetermined	35		hsa-miR-548K-002819	2_2	undetermined	35
hsa-miR-548L-002904	1_2	undetermined	35		hsa-miR-548L-002904	2_2	undetermined	35
hsa-miR-548M-002775	1_2	undetermined	35		hsa-miR-548M-002775	2_2	undetermined	35
hsa-miR-548N-002888	1_2	undetermined	35		hsa-miR-548N-002888	2_2	undetermined	35
hsa-miR-548P-002798	1_2	undetermined	35		hsa-miR-548P-002798	2_2	undetermined	35
hsa-miR-549-001511	1_2	undetermined	35		hsa-miR-549-001511	2_2	undetermined	35
hsa-miR-550-001544	1_2	33.99	33.99		hsa-miR-550-001544	2_2	34.351	34.351
hsa-miR-550-002410	1_2	32.311	32.311		hsa-miR-550-002410	2_2	33.398	33.398
hsa-miR-551a-001519	1_2	34.425	34.425		hsa-miR-551a-001519	2_2	32.543	32.543
hsa-miR-551b#-002346	1_2	undetermined	35		hsa-miR-551b#-002346	2_2	undetermined	35
hsa-miR-551b-001535	1_2	31.242	31.242		hsa-miR-551b-001535	2_2	30.01	30.01
hsa-miR-552-001520	1_2	undetermined	35		hsa-miR-552-001520	2_2	undetermined	35
hsa-miR-553-001521	1_2	undetermined	35		hsa-miR-553-001521	2_2	undetermined	35
hsa-miR-554-001522	1_2	undetermined	35		hsa-miR-554-001522	2_2	undetermined	35
hsa-miR-555-001523	1_2	undetermined	35		hsa-miR-555-001523	2_2	undetermined	35
hsa-miR-556-3p-002345	1_2	undetermined	35		hsa-miR-556-3p-002345	2_2	undetermined	35
hsa-miR-556-5p-002344	1_2	undetermined	35		hsa-miR-556-5p-002344	2_2	undetermined	35
hsa-miR-557-001525	1_2	undetermined	35		hsa-miR-557-001525	2_2	undetermined	35
hsa-miR-558-001526	1_2	undetermined	35		hsa-miR-558-001526	2_2	undetermined	35
hsa-miR-559-001527	1_2	undetermined	35		hsa-miR-559-001527	2_2	undetermined	35
hsa-miR-561-001528	1_2	10.925	10.925		hsa-miR-561-001528	2_2	9.951	9.951
hsa-miR-562-001529	1_2	undetermined	35		hsa-miR-562-001529	2_2	undetermined	35
hsa-miR-563-001530	1_2	undetermined	35		hsa-miR-563-001530	2_2	undetermined	35
hsa-miR-564-001531	1_2	31.26	31.26		hsa-miR-564-001531	2_2	29.234	29.234
hsa-miR-566-001533	1_2	29.688	29.688		hsa-miR-566-001533	2_2	29.11	29.11
hsa-miR-567-001534	1_2	undetermined	35		hsa-miR-567-001534	2_2	undetermined	35
hsa-miR-569-001536	1_2	undetermined	35		hsa-miR-569-001536	2_2	undetermined	35
hsa-miR-570-002347	1_2	18.337	18.337		hsa-miR-570-002347	2_2	17.64	17.64
hsa-miR-571-001613	1_2	27.576	27.576		hsa-miR-571-001613	2_2	28.021	28.021
hsa-miR-572-001614	1_2	33.376	33.376		hsa-miR-572-001614	2_2	31.255	31.255
hsa-miR-573-001615	1_2	34.196	34.196		hsa-miR-573-001615	2_2	28.813	28.813
hsa-miR-574-3p-002349	1_2	25.439	25.439		hsa-miR-574-3p-002349	2_2	25.463	25.463
hsa-miR-575-001617	1_2	undetermined	35		hsa-miR-575-001617	2_2	undetermined	35
hsa-miR-576-3p-002351	1_2	30.502	30.502		hsa-miR-576-3p-002351	2_2	31.32	31.32
hsa-miR-576-5p-002350	1_2	31.474	31.474		hsa-miR-576-5p-002350	2_2	undetermined	35
hsa-miR-577-002675	1_2	undetermined	35		hsa-miR-577-002675	2_2	undetermined	35
hsa-miR-578-001619	1_2	undetermined	35		hsa-miR-578-001619	2_2	undetermined	35
hsa-miR-579-002398	1_2	31.757	31.757		hsa-miR-579-002398	2_2	30.124	30.124
hsa-miR-580-001621	1_2	undetermined	35		hsa-miR-580-001621	2_2	32.705	32.705
hsa-miR-581-001622	1_2	undetermined	35		hsa-miR-581-001622	2_2	undetermined	35
hsa-miR-582-3p-002399	1_2	undetermined	35		hsa-miR-582-3p-002399	2_2	undetermined	35
hsa-miR-582-5p-001983	1_2	undetermined	35		hsa-miR-582-5p-001983	2_2	undetermined	35
hsa-miR-583-001623	1_2	undetermined	35		hsa-miR-583-001623	2_2	undetermined	35
hsa-miR-584-001624	1_2	29.454	29.454		hsa-miR-584-001624	2_2	28.773	28.773
hsa-miR-585-001625	1_2	undetermined	35		hsa-miR-585-001625	2_2	17.753	17.753
hsa-miR-586-001539	1_2	undetermined	35		hsa-miR-586-001539	2_2	undetermined	35
hsa-miR-587-001540	1_2	undetermined	35		hsa-miR-587-001540	2_2	undetermined	35
hsa-miR-588-001542	1_2	undetermined	35		hsa-miR-588-001542	2_2	undetermined	35
hsa-miR-589-001543	1_2	31.284	31.284		hsa-miR-589-001543	2_2	31.505	31.505
hsa-miR-589-002409	1_2	34.349	34.349		hsa-miR-589-002409	2_2	undetermined	35
hsa-miR-590-3P-002677	1_2	34.474	34.474		hsa-miR-590-3P-002677	2_2	34.419	34.419
hsa-miR-590-5p-001984	1_2	28.201	28.201		hsa-miR-590-5p-001984	2_2	28.383	28.383
hsa-miR-591-001545	1_2	28.398	28.398		hsa-miR-591-001545	2_2	28.907	28.907
hsa-miR-592-001546	1_2	34.613	34.613		hsa-miR-592-001546	2_2	undetermined	35
hsa-miR-593-001547	1_2	undetermined	35		hsa-miR-593-001547	2_2	undetermined	35
hsa-miR-593-002411	1_2	undetermined	35		hsa-miR-593-002411	2_2	undetermined	35
hsa-miR-595-001987	1_2	undetermined	35		hsa-miR-595-001987	2_2	undetermined	35
hsa-miR-596-001550	1_2	undetermined	35		hsa-miR-596-001550	2_2	29.744	29.744
hsa-miR-597-001551	1_2	30.787	30.787		hsa-miR-597-001551	2_2	29.629	29.629
hsa-miR-598-001988	1_2	31.551	31.551		hsa-miR-598-001988	2_2	33.111	33.111
hsa-miR-599-001554	1_2	undetermined	35		hsa-miR-599-001554	2_2	undetermined	35
hsa-miR-600-001556	1_2	undetermined	35		hsa-miR-600-001556	2_2	undetermined	35
hsa-miR-601-001558	1_2	32.202	32.202		hsa-miR-601-001558	2_2	32.234	32.234
hsa-miR-603-001566	1_2	undetermined	35		hsa-miR-603-001566	2_2	undetermined	35
hsa-miR-604-001567	1_2	undetermined	35		hsa-miR-604-001567	2_2	undetermined	35
hsa-miR-605-001568	1_2	32.326	32.326		hsa-miR-605-001568	2_2	31.494	31.494
hsa-miR-606-001569	1_2	undetermined	35		hsa-miR-606-001569	2_2	undetermined	35
hsa-miR-607-001570	1_2	undetermined	35		hsa-miR-607-001570	2_2	undetermined	35
hsa-miR-608-001571	1_2	undetermined	35		hsa-miR-608-001571	2_2	undetermined	35
hsa-miR-609-001573	1_2	undetermined	35		hsa-miR-609-001573	2_2	undetermined	35
hsa-miR-613-001586	1_2	undetermined	35		hsa-miR-613-001586	2_2	undetermined	35
hsa-miR-614-001587	1_2	undetermined	35		hsa-miR-614-001587	2_2	undetermined	35
hsa-miR-615-5p-002353	1_2	undetermined	35		hsa-miR-615-5p-002353	2_2	undetermined	35
hsa-miR-616-001589	1_2	30.551	30.551		hsa-miR-616-001589	2_2	34.523	34.523
hsa-miR-616-002414	1_2	undetermined	35		hsa-miR-616-002414	2_2	undetermined	35
hsa-miR-617-001591	1_2	35.098	35		hsa-miR-617-001591	2_2	undetermined	35
hsa-miR-618-001593	1_2	33.357	33.357		hsa-miR-618-001593	2_2	39.189	35
hsa-miR-620-002672	1_2	undetermined	35		hsa-miR-620-002672	2_2	undetermined	35
hsa-miR-621-001598	1_2	undetermined	35		hsa-miR-621-001598	2_2	undetermined	35
hsa-miR-622-001553	1_2	35.922	35		hsa-miR-622-001553	2_2	undetermined	35
hsa-miR-623-001555	1_2	34.515	34.515		hsa-miR-623-001555	2_2	35.296	35
hsa-miR-624-001557	1_2	33.605	33.605		hsa-miR-624-001557	2_2	33.287	33.287
hsa-miR-624-002430	1_2	undetermined	35		hsa-miR-624-002430	2_2	undetermined	35
hsa-miR-625#-002432	1_2	10.184	10.184		hsa-miR-625#-002432	2_2	10.407	10.407
hsa-miR-625-002431	1_2	35.281	35		hsa-miR-625-002431	2_2	35.523	35
hsa-miR-626-001559	1_2	18.651	18.651		hsa-miR-626-001559	2_2	undetermined	35
hsa-miR-627-001560	1_2	33.732	33.732		hsa-miR-627-001560	2_2	35.541	35
hsa-miR-628-3p-002434	1_2	28.979	28.979		hsa-miR-628-3p-002434	2_2	30.687	30.687
hsa-miR-628-5p-002433	1_2	35.295	35		hsa-miR-628-5p-002433	2_2	34.961	34.961
hsa-miR-629-001562	1_2	28.379	28.379		hsa-miR-629-001562	2_2	31.386	31.386
hsa-miR-629-002436	1_2	33.801	33.801		hsa-miR-629-002436	2_2	34.739	34.739
hsa-miR-630-001563	1_2	34.566	34.566		hsa-miR-630-001563	2_2	34.945	34.945
hsa-miR-631-001564	1_2	undetermined	35		hsa-miR-631-001564	2_2	undetermined	35
hsa-miR-633-001574	1_2	undetermined	35		hsa-miR-633-001574	2_2	undetermined	35
hsa-miR-634-001576	1_2	undetermined	35		hsa-miR-634-001576	2_2	undetermined	35
hsa-miR-635-001578	1_2	undetermined	35		hsa-miR-635-001578	2_2	undetermined	35
hsa-miR-636-002088	1_2	25.538	25.538		hsa-miR-636-002088	2_2	24.512	24.512
hsa-miR-637-001581	1_2	undetermined	35		hsa-miR-637-001581	2_2	undetermined	35
hsa-miR-638-001582	1_2	30.179	30.179		hsa-miR-638-001582	2_2	29.333	29.333
hsa-miR-639-001583	1_2	29.282	29.282		hsa-miR-639-001583	2_2	29.117	29.117
hsa-miR-640-001584	1_2	undetermined	35		hsa-miR-640-001584	2_2	35.572	35
hsa-miR-641-001585	1_2	33.462	33.462		hsa-miR-641-001585	2_2	undetermined	35
hsa-miR-642-001592	1_2	31.02	31.02		hsa-miR-642-001592	2_2	31.8	31.8
hsa-miR-643-001594	1_2	undetermined	35		hsa-miR-643-001594	2_2	undetermined	35
hsa-miR-644-001596	1_2	32.931	32.931		hsa-miR-644-001596	2_2	undetermined	35
hsa-miR-645-001597	1_2	34.963	34.963		hsa-miR-645-001597	2_2	34.672	34.672
hsa-miR-646-001599	1_2	34.589	34.589		hsa-miR-646-001599	2_2	34.945	34.945
hsa-miR-647-001600	1_2	undetermined	35		hsa-miR-647-001600	2_2	undetermined	35
hsa-miR-648-001601	1_2	undetermined	35		hsa-miR-648-001601	2_2	undetermined	35
hsa-miR-649-001602	1_2	undetermined	35		hsa-miR-649-001602	2_2	undetermined	35
hsa-miR-650-001603	1_2	undetermined	35		hsa-miR-650-001603	2_2	undetermined	35
hsa-miR-651-001604	1_2	undetermined	35		hsa-miR-651-001604	2_2	undetermined	35
hsa-miR-652-002352	1_2	20.009	20.009		hsa-miR-652-002352	2_2	32.994	32.994
hsa-miR-653-002292	1_2	undetermined	35		hsa-miR-653-002292	2_2	undetermined	35
hsa-miR-654-001611	1_2	31.799	31.799		hsa-miR-654-001611	2_2	31.431	31.431
hsa-miR-654-3p-002239	1_2	undetermined	35		hsa-miR-654-3p-002239	2_2	undetermined	35
hsa-miR-655-001612	1_2	35.341	35		hsa-miR-655-001612	2_2	35.221	35
hsa-miR-656-001510	1_2	undetermined	35		hsa-miR-656-001510	2_2	34.821	34.821
hsa-miR-657-001512	1_2	undetermined	35		hsa-miR-657-001512	2_2	undetermined	35
hsa-miR-658-001513	1_2	undetermined	35		hsa-miR-658-001513	2_2	undetermined	35
hsa-miR-659-001514	1_2	34.499	34.499		hsa-miR-659-001514	2_2	32.846	32.846
hsa-miR-660-001515	1_2	27.504	27.504		hsa-miR-660-001515	2_2	27.207	27.207
hsa-miR-661-001606	1_2	28.179	28.179		hsa-miR-661-001606	2_2	27.403	27.403
hsa-miR-662-001607	1_2	undetermined	35		hsa-miR-662-001607	2_2	33.433	33.433
hsa-miR-663B-002857	1_2	26.603	26.603		hsa-miR-663B-002857	2_2	29.597	29.597
hsa-miR-664-002897	1_2	28.167	28.167		hsa-miR-664-002897	2_2	29.075	29.075
hsa-miR-665-002681	1_2	undetermined	35		hsa-miR-665-002681	2_2	undetermined	35
hsa-miR-668-001992	1_2	undetermined	35		hsa-miR-668-001992	2_2	34.026	34.026
hsa-miR-671-3p-002322	1_2	32.979	32.979		hsa-miR-671-3p-002322	2_2	33.312	33.312
hsa-miR-672-002327	1_2	undetermined	35		hsa-miR-672-002327	2_2	undetermined	35
hsa-miR-674-002021	1_2	undetermined	35		hsa-miR-674-002021	2_2	undetermined	35
hsa-miR-675-002005	1_2	undetermined	35		hsa-miR-675-002005	2_2	30.459	30.459
hsa-miR-708#-002342	1_2	undetermined	35		hsa-miR-708#-002342	2_2	undetermined	35
hsa-miR-708-002341	1_2	13.815	13.815		hsa-miR-708-002341	2_2	undetermined	35
hsa-miR-7-2#-002314	1_2	undetermined	35		hsa-miR-7-2#-002314	2_2	undetermined	35
hsa-miR-720-002895	1_2	22.738	22.738		hsa-miR-720-002895	2_2	23.571	23.571
hsa-miR-744#-002325	1_2	31.458	31.458		hsa-miR-744#-002325	2_2	32.985	32.985
hsa-miR-744-002324	1_2	26.744	26.744		hsa-miR-744-002324	2_2	27.536	27.536
hsa-miR-758-001990	1_2	34.225	34.225		hsa-miR-758-001990	2_2	32.913	32.913
hsa-miR-765-002643	1_2	undetermined	35		hsa-miR-765-002643	2_2	undetermined	35
hsa-miR-766-001986	1_2	24.412	24.412		hsa-miR-766-001986	2_2	24.528	24.528
hsa-miR-767-3p-001995	1_2	undetermined	35		hsa-miR-767-3p-001995	2_2	undetermined	35
hsa-miR-767-5p-001993	1_2	undetermined	35		hsa-miR-767-5p-001993	2_2	undetermined	35
hsa-miR-769-3p-002003	1_2	undetermined	35		hsa-miR-769-3p-002003	2_2	undetermined	35
hsa-miR-769-5p-001998	1_2	30.583	30.583		hsa-miR-769-5p-001998	2_2	30.483	30.483
hsa-miR-770-5p-002002	1_2	33.72	33.72		hsa-miR-770-5p-002002	2_2	undetermined	35
hsa-miR-802-002004	1_2	undetermined	35		hsa-miR-802-002004	2_2	undetermined	35
hsa-miR-871-002354	1_2	undetermined	35		hsa-miR-871-002354	2_2	undetermined	35
hsa-miR-872-002264	1_2	16.075	16.075		hsa-miR-872-002264	2_2	15.862	15.862
hsa-miR-873-002356	1_2	undetermined	35		hsa-miR-873-002356	2_2	35.54	35
hsa-miR-874-002268	1_2	9.416	9.416		hsa-miR-874-002268	2_2	6.217	6.217
hsa-miR-875-3p-002204	1_2	undetermined	35		hsa-miR-875-3p-002204	2_2	16.651	16.651
hsa-miR-875-5p-002203	1_2	32.86	32.86		hsa-miR-875-5p-002203	2_2	33.595	33.595
hsa-miR-876-3p-002225	1_2	undetermined	35		hsa-miR-876-3p-002225	2_2	undetermined	35
hsa-miR-876-5p-002205	1_2	undetermined	35		hsa-miR-876-5p-002205	2_2	15.008	15.008
hsa-miR-885-3p-002372	1_2	undetermined	35		hsa-miR-885-3p-002372	2_2	undetermined	35
hsa-miR-885-5p-002296	1_2	23.402	23.402		hsa-miR-885-5p-002296	2_2	23.225	23.225
hsa-miR-886-3p-002194	1_2	29.336	29.336		hsa-miR-886-3p-002194	2_2	28.983	28.983
hsa-miR-886-5p-002193	1_2	28.925	28.925		hsa-miR-886-5p-002193	2_2	28.804	28.804
hsa-miR-887-002374	1_2	undetermined	35		hsa-miR-887-002374	2_2	undetermined	35
hsa-miR-888#-002213	1_2	undetermined	35		hsa-miR-888#-002213	2_2	undetermined	35
hsa-miR-888-002212	1_2	32.913	32.913		hsa-miR-888-002212	2_2	35.231	35
hsa-miR-889-002202	1_2	35.125	35		hsa-miR-889-002202	2_2	33.033	33.033
hsa-miR-890-002209	1_2	undetermined	35		hsa-miR-890-002209	2_2	undetermined	35
hsa-miR-891a-002191	1_2	undetermined	35		hsa-miR-891a-002191	2_2	undetermined	35
hsa-miR-891b-002210	1_2	undetermined	35		hsa-miR-891b-002210	2_2	undetermined	35
hsa-miR-892a-002195	1_2	undetermined	35		hsa-miR-892a-002195	2_2	undetermined	35
hsa-miR-892b-002214	1_2	undetermined	35		hsa-miR-892b-002214	2_2	undetermined	35
hsa-miR-9#-002231	1_2	31.203	31.203		hsa-miR-9#-002231	2_2	32.927	32.927
hsa-miR-9-000583	1_2	32.383	32.383		hsa-miR-9-000583	2_2	31.719	31.719
hsa-miR-920-002150	1_2	undetermined	35		hsa-miR-920-002150	2_2	undetermined	35
hsa-miR-921-002151	1_2	undetermined	35		hsa-miR-921-002151	2_2	undetermined	35
hsa-miR-922-002152	1_2	undetermined	35		hsa-miR-922-002152	2_2	undetermined	35
hsa-miR-924-002154	1_2	undetermined	35		hsa-miR-924-002154	2_2	undetermined	35
hsa-miR-92a-000431	1_2	19.245	19.245		hsa-miR-92a-000431	2_2	18.585	18.585
hsa-miR-92a-1#-002137	1_2	undetermined	35		hsa-miR-92a-1#-002137	2_2	undetermined	35
hsa-miR-92a-2#-002138	1_2	undetermined	35		hsa-miR-92a-2#-002138	2_2	undetermined	35
hsa-miR-92b#-002343	1_2	undetermined	35		hsa-miR-92b#-002343	2_2	undetermined	35
hsa-miR-93#-002139	1_2	25.977	25.977		hsa-miR-93#-002139	2_2	26.303	26.303
hsa-miR-933-002176	1_2	undetermined	35		hsa-miR-933-002176	2_2	undetermined	35
hsa-miR-934-002177	1_2	undetermined	35		hsa-miR-934-002177	2_2	undetermined	35
hsa-miR-935-002178	1_2	undetermined	35		hsa-miR-935-002178	2_2	32.362	32.362
hsa-miR-936-002179	1_2	undetermined	35		hsa-miR-936-002179	2_2	undetermined	35
hsa-miR-937-002180	1_2	undetermined	35		hsa-miR-937-002180	2_2	undetermined	35
hsa-miR-938-002181	1_2	undetermined	35		hsa-miR-938-002181	2_2	undetermined	35
hsa-miR-939-002182	1_2	14.225	14.225		hsa-miR-939-002182	2_2	16.601	16.601
hsa-miR-941-002183	1_2	32.157	32.157		hsa-miR-941-002183	2_2	33.934	33.934
hsa-miR-942-002187	1_2	34.214	34.214		hsa-miR-942-002187	2_2	33.159	33.159
hsa-miR-943-002188	1_2	undetermined	35		hsa-miR-943-002188	2_2	34.781	34.781
hsa-miR-944-002189	1_2	undetermined	35		hsa-miR-944-002189	2_2	undetermined	35
hsa-miR-95-000433	1_2	33.874	33.874		hsa-miR-95-000433	2_2	31.005	31.005
hsa-miR-96#-002140	1_2	undetermined	35		hsa-miR-96#-002140	2_2	undetermined	35
hsa-miR-98-000577	1_2	33.005	33.005		hsa-miR-98-000577	2_2	30.104	30.104
hsa-miR-99a#-002141	1_2	undetermined	35		hsa-miR-99a#-002141	2_2	undetermined	35
hsa-miR-99a-000435	1_2	27.274	27.274		hsa-miR-99a-000435	2_2	27.481	27.481
hsa-miR-99b#-002196	1_2	29.711	29.711		hsa-miR-99b#-002196	2_2	33.151	33.151
hsa-miR-99b-000436	1_2	24.685	24.685		hsa-miR-99b-000436	2_2	24.384	24.384
mmu-let-7d#-001178	1_2	26.371	26.371		mmu-let-7d#-001178	2_2	26.836	26.836
mmu-miR-124a-001182	1_2	undetermined	35		mmu-miR-124a-001182	2_2	33.993	33.993
mmu-miR-129-3p-001184	1_2	undetermined	35		mmu-miR-129-3p-001184	2_2	undetermined	35
mmu-miR-134-001186	1_2	28.124	28.124		mmu-miR-134-001186	2_2	28.34	28.34
mmu-miR-137-001129	1_2	undetermined	35		mmu-miR-137-001129	2_2	undetermined	35
mmu-miR-140-001187	1_2	30.19	30.19		mmu-miR-140-001187	2_2	29.006	29.006
mmu-miR-153-001191	1_2	undetermined	35		mmu-miR-153-001191	2_2	undetermined	35
mmu-miR-187-001193	1_2	undetermined	35		mmu-miR-187-001193	2_2	undetermined	35
mmu-miR-374-5p-001319	1_2	29.126	29.126		mmu-miR-374-5p-001319	2_2	28.691	28.691
mmu-miR-379-001138	1_2	33.018	33.018		mmu-miR-379-001138	2_2	31.476	31.476
mmu-miR-451-001141	1_2	19.818	19.818		mmu-miR-451-001141	2_2	19.037	19.037
mmu-miR-491-001630	1_2	33.182	33.182		mmu-miR-491-001630	2_2	32.624	32.624
mmu-miR-495-001663	1_2	31.494	31.494		mmu-miR-495-001663	2_2	30.861	30.861
mmu-miR-496-001953	1_2	undetermined	35		mmu-miR-496-001953	2_2	undetermined	35
mmu-miR-499-001352	1_2	35.1	35		mmu-miR-499-001352	2_2	undetermined	35
mmu-miR-615-001960	1_2	32.301	32.301		mmu-miR-615-001960	2_2	31.244	31.244
mmu-miR-93-001090	1_2	23.912	23.912		mmu-miR-93-001090	2_2	23.918	23.918
mmu-miR-96-000186	1_2	undetermined	35		mmu-miR-96-000186	2_2	undetermined	35
rno-miR-29c#-001818	1_2	33.228	33.228		rno-miR-29c#-001818	2_2	34.775	34.775
rno-miR-7#-001338	1_2	25.295	25.295		rno-miR-7#-001338	2_2	26.875	26.875
RNU44-001094	1_2	32.047	32.047		RNU44-001094	2_2	undetermined	35
RNU44-001094	1_2	32.439	32.439		RNU44-001094	2_2	undetermined	35
RNU48-001006	1_2	30.488	30.488		RNU48-001006	2_2	31.467	31.467
RNU48-001006	1_2	30.36	30.36		RNU48-001006	2_2	31.88	31.88
U6 snRNA-001973	1_2	23.345	23.345		U6 snRNA-001973	2_2	25.372	25.372
U6 snRNA-001973	1_2	23.082	23.082		U6 snRNA-001973	2_2	24.36	24.36
U6 snRNA-001973	1_2	22.757	22.757		U6 snRNA-001973	2_2	25.579	25.579
U6 snRNA-001973	1_2	22.898	22.898		U6 snRNA-001973	2_2	24.008	24.008
U6 snRNA-001973	1_2	22.093	22.093		U6 snRNA-001973	2_2	22.062	22.062
U6 snRNA-001973	1_2	22.052	22.052		U6 snRNA-001973	2_2	21.878	21.878
U6 snRNA-001973	1_2	22.273	22.273		U6 snRNA-001973	2_2	22.04	22.04
U6 snRNA-001973	1_2	21.938	21.938		U6 snRNA-001973	2_2	22.012	22.012

## Sheet: sorted TTR
Assay	Sample	CT	Adjusted CT		Assay	Sample	CT	Adjusted CT
ath-miR159a-000338	1_3	undetermined	35		ath-miR159a-000338	2_3	undetermined	35
ath-miR159a-000338	1_3	31.71	31.71		ath-miR159a-000338	2_3	undetermined	35
dme-miR-7-000268	1_3	30.694	30.694		dme-miR-7-000268	2_3	undetermined	35
hsa-let-7a#-002307	1_3	35.837	35		hsa-let-7a#-002307	2_3	undetermined	35
hsa-let-7a-000377	1_3	27.125	27.125		hsa-let-7a-000377	2_3	27.408	27.408
hsa-let-7b#-002404	1_3	undetermined	35		hsa-let-7b#-002404	2_3	undetermined	35
hsa-let-7b-002619	1_3	26.131	26.131		hsa-let-7b-002619	2_3	25.951	25.951
hsa-let-7c#-002405	1_3	undetermined	35		hsa-let-7c#-002405	2_3	undetermined	35
hsa-let-7c-000379	1_3	29.991	29.991		hsa-let-7c-000379	2_3	29.391	29.391
hsa-let-7d-002283	1_3	30.172	30.172		hsa-let-7d-002283	2_3	30.275	30.275
hsa-let-7e#-002407	1_3	undetermined	35		hsa-let-7e#-002407	2_3	undetermined	35
hsa-let-7e-002406	1_3	25.983	25.983		hsa-let-7e-002406	2_3	26.639	26.639
hsa-let-7f-000382	1_3	undetermined	35		hsa-let-7f-000382	2_3	28.935	28.935
hsa-let-7f-1#-002417	1_3	32.727	32.727		hsa-let-7f-1#-002417	2_3	undetermined	35
hsa-let-7f-2#-002418	1_3	undetermined	35		hsa-let-7f-2#-002418	2_3	35.22	35
hsa-let-7g#-002118	1_3	undetermined	35		hsa-let-7g#-002118	2_3	undetermined	35
hsa-let-7g-002282	1_3	29.322	29.322		hsa-let-7g-002282	2_3	28.073	28.073
hsa-let-7i#-002172	1_3	undetermined	35		hsa-let-7i#-002172	2_3	undetermined	35
hsa-miR-100#-002142	1_3	undetermined	35		hsa-miR-100#-002142	2_3	undetermined	35
hsa-miR-100-000437	1_3	30.378	30.378		hsa-miR-100-000437	2_3	29.015	29.015
hsa-miR-1-002222	1_3	31.375	31.375		hsa-miR-1-002222	2_3	34.948	34.948
hsa-miR-101#-002143	1_3	undetermined	35		hsa-miR-101#-002143	2_3	undetermined	35
hsa-miR-101-002253	1_3	31.954	31.954		hsa-miR-101-002253	2_3	30.77	30.77
hsa-miR-103-000439	1_3	26.272	26.272		hsa-miR-103-000439	2_3	26.349	26.349
hsa-miR-105#-002168	1_3	undetermined	35		hsa-miR-105#-002168	2_3	undetermined	35
hsa-miR-105-002167	1_3	29.797	29.797		hsa-miR-105-002167	2_3	30.488	30.488
hsa-miR-106a#-002170	1_3	undetermined	35		hsa-miR-106a#-002170	2_3	undetermined	35
hsa-miR-106a-002169	1_3	20.777	20.777		hsa-miR-106a-002169	2_3	21.461	21.461
hsa-miR-106b#-002380	1_3	29.463	29.463		hsa-miR-106b#-002380	2_3	28.332	28.332
hsa-miR-106b-000442	1_3	27.279	27.279		hsa-miR-106b-000442	2_3	27.628	27.628
hsa-miR-107-000443	1_3	undetermined	35		hsa-miR-107-000443	2_3	32.096	32.096
hsa-miR-10a#-002288	1_3	undetermined	35		hsa-miR-10a#-002288	2_3	undetermined	35
hsa-miR-10a-000387	1_3	30.131	30.131		hsa-miR-10a-000387	2_3	31.268	31.268
hsa-miR-10b#-002315	1_3	28.663	28.663		hsa-miR-10b#-002315	2_3	28.856	28.856
hsa-miR-10b-002218	1_3	34.997	34.997		hsa-miR-10b-002218	2_3	34.715	34.715
hsa-miR-1178-002777	1_3	undetermined	35		hsa-miR-1178-002777	2_3	undetermined	35
hsa-miR-1179-002776	1_3	undetermined	35		hsa-miR-1179-002776	2_3	undetermined	35
hsa-miR-1180-002847	1_3	30.772	30.772		hsa-miR-1180-002847	2_3	31.982	31.982
hsa-miR-1182-002830	1_3	undetermined	35		hsa-miR-1182-002830	2_3	undetermined	35
hsa-miR-1183-002841	1_3	27.695	27.695		hsa-miR-1183-002841	2_3	30.005	30.005
hsa-miR-1184-002842	1_3	undetermined	35		hsa-miR-1184-002842	2_3	undetermined	35
hsa-miR-1197-002810	1_3	undetermined	35		hsa-miR-1197-002810	2_3	undetermined	35
hsa-miR-1200-002829	1_3	undetermined	35		hsa-miR-1200-002829	2_3	undetermined	35
hsa-miR-1201-002781	1_3	undetermined	35		hsa-miR-1201-002781	2_3	undetermined	35
hsa-miR-1203-002877	1_3	undetermined	35		hsa-miR-1203-002877	2_3	undetermined	35
hsa-miR-1204-002872	1_3	undetermined	35		hsa-miR-1204-002872	2_3	19.499	19.499
hsa-miR-1205-002778	1_3	undetermined	35		hsa-miR-1205-002778	2_3	undetermined	35
hsa-miR-1206-002878	1_3	undetermined	35		hsa-miR-1206-002878	2_3	undetermined	35
hsa-miR-1208-002880	1_3	28.349	28.349		hsa-miR-1208-002880	2_3	29.984	29.984
hsa-miR-122#-002130	1_3	undetermined	35		hsa-miR-122#-002130	2_3	undetermined	35
hsa-miR-122-002245	1_3	24.706	24.706		hsa-miR-122-002245	2_3	24.3	24.3
hsa-miR-1224-3P-002752	1_3	undetermined	35		hsa-miR-1224-3P-002752	2_3	undetermined	35
hsa-miR-1225-3P-002766	1_3	30.887	30.887		hsa-miR-1225-3P-002766	2_3	27.811	27.811
hsa-miR-1226#-002758	1_3	33.71	33.71		hsa-miR-1226#-002758	2_3	35.199	35
hsa-miR-1227-002769	1_3	31.259	31.259		hsa-miR-1227-002769	2_3	30.416	30.416
hsa-miR-1228#-002763	1_3	undetermined	35		hsa-miR-1228#-002763	2_3	undetermined	35
hsa-miR-1233-002768	1_3	10.867	10.867		hsa-miR-1233-002768	2_3	11.346	11.346
hsa-miR-1236-002761	1_3	undetermined	35		hsa-miR-1236-002761	2_3	undetermined	35
hsa-miR-1238-002927	1_3	undetermined	35		hsa-miR-1238-002927	2_3	undetermined	35
hsa-miR-124#-002197	1_3	undetermined	35		hsa-miR-124#-002197	2_3	12.986	12.986
hsa-miR-1243-002854	1_3	35.51	35		hsa-miR-1243-002854	2_3	undetermined	35
hsa-miR-1244-002791	1_3	undetermined	35		hsa-miR-1244-002791	2_3	34.086	34.086
hsa-miR-1245-002823	1_3	undetermined	35		hsa-miR-1245-002823	2_3	undetermined	35
hsa-miR-1247-002893	1_3	33.833	33.833		hsa-miR-1247-002893	2_3	30.749	30.749
hsa-miR-1248-002870	1_3	undetermined	35		hsa-miR-1248-002870	2_3	undetermined	35
hsa-miR-1249-002868	1_3	32.319	32.319		hsa-miR-1249-002868	2_3	30.803	30.803
hsa-miR-1250-002887	1_3	undetermined	35		hsa-miR-1250-002887	2_3	undetermined	35
hsa-miR-1251-002820	1_3	undetermined	35		hsa-miR-1251-002820	2_3	undetermined	35
hsa-miR-1252-002860	1_3	undetermined	35		hsa-miR-1252-002860	2_3	undetermined	35
hsa-miR-1253-002894	1_3	undetermined	35		hsa-miR-1253-002894	2_3	undetermined	35
hsa-miR-1254-002818	1_3	32.745	32.745		hsa-miR-1254-002818	2_3	30.53	30.53
hsa-miR-1255A-002805	1_3	undetermined	35		hsa-miR-1255A-002805	2_3	undetermined	35
hsa-miR-1255B-002801	1_3	30.366	30.366		hsa-miR-1255B-002801	2_3	30.48	30.48
hsa-miR-1256-002850	1_3	undetermined	35		hsa-miR-1256-002850	2_3	undetermined	35
hsa-miR-1257-002910	1_3	undetermined	35		hsa-miR-1257-002910	2_3	undetermined	35
hsa-miR-1259-002796	1_3	undetermined	35		hsa-miR-1259-002796	2_3	undetermined	35
hsa-miR-125a-3p-002199	1_3	32.931	32.931		hsa-miR-125a-3p-002199	2_3	32.274	32.274
hsa-miR-125a-5p-002198	1_3	35.482	35		hsa-miR-125a-5p-002198	2_3	34.194	34.194
hsa-miR-125b-000449	1_3	29.105	29.105		hsa-miR-125b-000449	2_3	29.936	29.936
hsa-miR-125b-1#-002378	1_3	undetermined	35		hsa-miR-125b-1#-002378	2_3	undetermined	35
hsa-miR-125b-2#-002158	1_3	25.18	25.18		hsa-miR-125b-2#-002158	2_3	undetermined	35
hsa-miR-126#-000451	1_3	25.29	25.29		hsa-miR-126#-000451	2_3	26.438	26.438
hsa-miR-1260-002896	1_3	13.418	13.418		hsa-miR-1260-002896	2_3	14.316	14.316
hsa-miR-126-002228	1_3	21.355	21.355		hsa-miR-126-002228	2_3	21.303	21.303
hsa-miR-1262-002852	1_3	34.224	34.224		hsa-miR-1262-002852	2_3	21.882	21.882
hsa-miR-1263-002784	1_3	undetermined	35		hsa-miR-1263-002784	2_3	undetermined	35
hsa-miR-1264-002799	1_3	undetermined	35		hsa-miR-1264-002799	2_3	undetermined	35
hsa-miR-1265-002790	1_3	undetermined	35		hsa-miR-1265-002790	2_3	undetermined	35
hsa-miR-1267-002885	1_3	31.824	31.824		hsa-miR-1267-002885	2_3	33.251	33.251
hsa-miR-1269-002789	1_3	undetermined	35		hsa-miR-1269-002789	2_3	undetermined	35
hsa-miR-1270-002807	1_3	34.64	34.64		hsa-miR-1270-002807	2_3	undetermined	35
hsa-miR-127-000452	1_3	27.654	27.654		hsa-miR-127-000452	2_3	29.405	29.405
hsa-miR-1271-002779	1_3	32.325	32.325		hsa-miR-1271-002779	2_3	31.738	31.738
hsa-miR-1272-002845	1_3	undetermined	35		hsa-miR-1272-002845	2_3	undetermined	35
hsa-miR-1274A-002883	1_3	27.123	27.123		hsa-miR-1274A-002883	2_3	26.969	26.969
hsa-miR-1274B-002884	1_3	20.961	20.961		hsa-miR-1274B-002884	2_3	21.244	21.244
hsa-miR-1275-002840	1_3	30.393	30.393		hsa-miR-1275-002840	2_3	27.004	27.004
hsa-miR-127-5p-002229	1_3	undetermined	35		hsa-miR-127-5p-002229	2_3	17.54	17.54
hsa-miR-1276-002843	1_3	32.902	32.902		hsa-miR-1276-002843	2_3	35.298	35
hsa-miR-1278-002851	1_3	undetermined	35		hsa-miR-1278-002851	2_3	undetermined	35
hsa-miR-1282-002803	1_3	36.864	35		hsa-miR-1282-002803	2_3	undetermined	35
hsa-miR-1283-002890	1_3	undetermined	35		hsa-miR-1283-002890	2_3	undetermined	35
hsa-miR-1284-002903	1_3	undetermined	35		hsa-miR-1284-002903	2_3	undetermined	35
hsa-miR-1285-002822	1_3	31.008	31.008		hsa-miR-1285-002822	2_3	28.127	28.127
hsa-miR-1286-002773	1_3	undetermined	35		hsa-miR-1286-002773	2_3	undetermined	35
hsa-miR-1288-002832	1_3	undetermined	35		hsa-miR-1288-002832	2_3	undetermined	35
hsa-miR-1289-002871	1_3	undetermined	35		hsa-miR-1289-002871	2_3	34.489	34.489
hsa-miR-128a-002216	1_3	29.172	29.172		hsa-miR-128a-002216	2_3	30.224	30.224
hsa-miR-129#-002298	1_3	undetermined	35		hsa-miR-129#-002298	2_3	undetermined	35
hsa-miR-1290-002863	1_3	31.12	31.12		hsa-miR-1290-002863	2_3	32.889	32.889
hsa-miR-129-000590	1_3	undetermined	35		hsa-miR-129-000590	2_3	undetermined	35
hsa-miR-1291-002838	1_3	32.032	32.032		hsa-miR-1291-002838	2_3	29.172	29.172
hsa-miR-1292-002824	1_3	undetermined	35		hsa-miR-1292-002824	2_3	undetermined	35
hsa-miR-1293-002905	1_3	undetermined	35		hsa-miR-1293-002905	2_3	undetermined	35
hsa-miR-1294-002785	1_3	undetermined	35		hsa-miR-1294-002785	2_3	undetermined	35
hsa-miR-1296-002908	1_3	undetermined	35		hsa-miR-1296-002908	2_3	undetermined	35
hsa-miR-1298-002861	1_3	24.93	24.93		hsa-miR-1298-002861	2_3	31.078	31.078
hsa-miR-1300-002902	1_3	undetermined	35		hsa-miR-1300-002902	2_3	36.672	35
hsa-miR-1301-002827	1_3	undetermined	35		hsa-miR-1301-002827	2_3	undetermined	35
hsa-miR-1302-002901	1_3	undetermined	35		hsa-miR-1302-002901	2_3	undetermined	35
hsa-miR-1303-002792	1_3	30.611	30.611		hsa-miR-1303-002792	2_3	29.293	29.293
hsa-miR-1304-002874	1_3	undetermined	35		hsa-miR-1304-002874	2_3	undetermined	35
hsa-miR-1305-002867	1_3	34.169	34.169		hsa-miR-1305-002867	2_3	34.099	34.099
hsa-miR-130a#-002131	1_3	undetermined	35		hsa-miR-130a#-002131	2_3	undetermined	35
hsa-miR-130a-000454	1_3	21.239	21.239		hsa-miR-130a-000454	2_3	22.472	22.472
hsa-miR-130b#-002114	1_3	34.843	34.843		hsa-miR-130b#-002114	2_3	31.606	31.606
hsa-miR-130b-000456	1_3	25.328	25.328		hsa-miR-130b-000456	2_3	24.847	24.847
hsa-miR-132#-002132	1_3	undetermined	35		hsa-miR-132#-002132	2_3	undetermined	35
hsa-miR-132-000457	1_3	26.653	26.653		hsa-miR-132-000457	2_3	27.277	27.277
hsa-miR-1324-002815	1_3	undetermined	35		hsa-miR-1324-002815	2_3	undetermined	35
hsa-miR-133a-002246	1_3	27.56	27.56		hsa-miR-133a-002246	2_3	27.386	27.386
hsa-miR-133b-002247	1_3	31.835	31.835		hsa-miR-133b-002247	2_3	34.935	34.935
hsa-miR-135a-000460	1_3	undetermined	35		hsa-miR-135a-000460	2_3	undetermined	35
hsa-miR-135b#-002159	1_3	undetermined	35		hsa-miR-135b#-002159	2_3	undetermined	35
hsa-miR-135b-002261	1_3	undetermined	35		hsa-miR-135b-002261	2_3	undetermined	35
hsa-miR-136#-002100	1_3	33.761	33.761		hsa-miR-136#-002100	2_3	34.388	34.388
hsa-miR-136-000592	1_3	34.43	34.43		hsa-miR-136-000592	2_3	undetermined	35
hsa-miR-138-002284	1_3	undetermined	35		hsa-miR-138-002284	2_3	34.423	34.423
hsa-miR-138-2#-002144	1_3	undetermined	35		hsa-miR-138-2#-002144	2_3	undetermined	35
hsa-miR-139-3p-002313	1_3	26.34	26.34		hsa-miR-139-3p-002313	2_3	26.369	26.369
hsa-miR-139-5p-002289	1_3	27.056	27.056		hsa-miR-139-5p-002289	2_3	26.657	26.657
hsa-miR-140-3p-002234	1_3	undetermined	35		hsa-miR-140-3p-002234	2_3	36.923	35
hsa-miR-141#-002145	1_3	undetermined	35		hsa-miR-141#-002145	2_3	undetermined	35
hsa-miR-141-000463	1_3	undetermined	35		hsa-miR-141-000463	2_3	33.219	33.219
hsa-miR-142-3p-000464	1_3	25.164	25.164		hsa-miR-142-3p-000464	2_3	24.704	24.704
hsa-miR-142-5p-002248	1_3	34.497	34.497		hsa-miR-142-5p-002248	2_3	33.58	33.58
hsa-miR-143#-002146	1_3	undetermined	35		hsa-miR-143#-002146	2_3	undetermined	35
hsa-miR-143-002249	1_3	29.724	29.724		hsa-miR-143-002249	2_3	29.281	29.281
hsa-miR-144#-002148	1_3	35.027	35		hsa-miR-144#-002148	2_3	35.377	35
hsa-miR-144-002676	1_3	28.46	28.46		hsa-miR-144-002676	2_3	30.004	30.004
hsa-miR-145#-002149	1_3	35.29	35		hsa-miR-145#-002149	2_3	35.124	35
hsa-miR-145-002278	1_3	31.986	31.986		hsa-miR-145-002278	2_3	29.29	29.29
hsa-miR-146a#-002163	1_3	undetermined	35		hsa-miR-146a#-002163	2_3	undetermined	35
hsa-miR-146a-000468	1_3	20.69	20.69		hsa-miR-146a-000468	2_3	20.125	20.125
hsa-miR-146b-001097	1_3	25.572	25.572		hsa-miR-146b-001097	2_3	25.889	25.889
hsa-miR-146b-3p-002361	1_3	undetermined	35		hsa-miR-146b-3p-002361	2_3	undetermined	35
hsa-miR-147-000469	1_3	25.081	25.081		hsa-miR-147-000469	2_3	25.437	25.437
hsa-miR-147b-002262	1_3	undetermined	35		hsa-miR-147b-002262	2_3	33.653	33.653
hsa-miR-148a#-002134	1_3	undetermined	35		hsa-miR-148a#-002134	2_3	undetermined	35
hsa-miR-148a-000470	1_3	28.483	28.483		hsa-miR-148a-000470	2_3	28.318	28.318
hsa-miR-148b#-002160	1_3	34.741	34.741		hsa-miR-148b#-002160	2_3	undetermined	35
hsa-miR-148b-000471	1_3	28.908	28.908		hsa-miR-148b-000471	2_3	29.417	29.417
hsa-miR-149#-002164	1_3	undetermined	35		hsa-miR-149#-002164	2_3	undetermined	35
hsa-miR-149-002255	1_3	32.315	32.315		hsa-miR-149-002255	2_3	31.976	31.976
hsa-miR-150-000473	1_3	20.709	20.709		hsa-miR-150-000473	2_3	20.873	20.873
hsa-miR-151-3p-002254	1_3	25.272	25.272		hsa-miR-151-3p-002254	2_3	25.029	25.029
hsa-miR-151-5P-002642	1_3	29.607	29.607		hsa-miR-151-5P-002642	2_3	29.225	29.225
hsa-miR-152-000475	1_3	27.35	27.35		hsa-miR-152-000475	2_3	27.634	27.634
hsa-miR-154#-000478	1_3	undetermined	35		hsa-miR-154#-000478	2_3	undetermined	35
hsa-miR-154-000477	1_3	undetermined	35		hsa-miR-154-000477	2_3	undetermined	35
hsa-miR-155#-002287	1_3	undetermined	35		hsa-miR-155#-002287	2_3	undetermined	35
hsa-miR-155-002623	1_3	28.324	28.324		hsa-miR-155-002623	2_3	28.483	28.483
hsa-miR-15a#-002419	1_3	33.318	33.318		hsa-miR-15a#-002419	2_3	34.886	34.886
hsa-miR-15a-000389	1_3	12.941	12.941		hsa-miR-15a-000389	2_3	13.148	13.148
hsa-miR-15b#-002173	1_3	35.077	35		hsa-miR-15b#-002173	2_3	34.942	34.942
hsa-miR-15b-000390	1_3	27.306	27.306		hsa-miR-15b-000390	2_3	28.46	28.46
hsa-miR-16-000391	1_3	22.425	22.425		hsa-miR-16-000391	2_3	22.325	22.325
hsa-miR-16-1#-002420	1_3	32.141	32.141		hsa-miR-16-1#-002420	2_3	30.991	30.991
hsa-miR-16-2#-002171	1_3	undetermined	35		hsa-miR-16-2#-002171	2_3	undetermined	35
hsa-miR-17#-002421	1_3	undetermined	35		hsa-miR-17#-002421	2_3	undetermined	35
hsa-miR-17-002308	1_3	20.562	20.562		hsa-miR-17-002308	2_3	21.331	21.331
hsa-miR-181a-000480	1_3	26.9	26.9		hsa-miR-181a-000480	2_3	28.784	28.784
hsa-miR-181a-2#-002317	1_3	31.919	31.919		hsa-miR-181a-2#-002317	2_3	30.462	30.462
hsa-miR-181c#-002333	1_3	34.127	34.127		hsa-miR-181c#-002333	2_3	undetermined	35
hsa-miR-181c-000482	1_3	30.968	30.968		hsa-miR-181c-000482	2_3	32.588	32.588
[truncated: 583 more rows]

## Sheet: sorted SCA
Assay	Sample	CT	Adjusted CT		Assay	Sample	CT	Adjusted CT
[truncated: 768 more rows]

[truncated: 2 more sheets: raw data & -dct, -dct filtered]
